# Supplementary material for: Reprogramming of Gene Transcripts and Metabolites by the Wild Soybean Endophyte Pseudomonas sp. 77S3 Improves Soybean Salt Tolerance
Source: Plant Biotechnol J. 2025 Dec 29;24(4):2704–21. doi: 10.1111/pbi.70514 (PMC13140724; doi:10.1111/pbi.70514)
Supplement: Supplementary file 2 — Table S1: Primers used in this study. Table S2: Salinity tolerance of all endophytes. Table S3: Summary of transcriptome sequencing data quality and alignment metrics. Table S4: Number and list of genes expressed (TPM > 1) in soybean roots across experimental conditions. Table S5: Differentially expressed genes (DEGs) in response to salt stress (CK_0 vs. CK_150) in non‐inoculated roots (|log2FC| > 1, FDR ≤ 0.05). Table S6: DEGs in response to salt stress (77S3_0 vs. 77S3_150) in 77S3‐inoculated roots (|log2FC| > 1, FDR ≤ 0.05). Table S7: KEGG pathway enrichment analysis of DEGs in non‐salt vs. salt‐treated roots, with or without inoculation of Pseudomonas sp. 77S3. Table S8: Gene Ontology (GO) term enrichment analysis of DEGs in non‐salt vs. salt roots, with or without inoculation of Pseudomonas sp. 77S3. Table S9: Differentially expressed metabolites (DEMs) between non‐inoculated and 77S3‐inoculated roots at 0 mM NaCl (|log2FC| > 1 or VIP > 1.0). Table S10: DEMs between non‐inoculated and 77S3‐inoculated roots at 150 mM NaCl (|log2FC| > 1 or VIP > 1.0). Table S11: KEGG enrichment analysis of DEMs in non‐inoculated and 77S3‐inoculated plants. Table S12: Pearson correlations between DEGs and DEMs. [file PBI-24-2704-s001.xlsx]

## Sheet: Table S1
Table S1.Primers used in this study.
Experiment	Amplified region	Sequence (5’to 3’ or N to C)
PCR	27F	F: AGAGTTTGATCMTGGCTCAG
	1492R	R: TACGGYTACCTTGTTACGACTT
	nifH	F: AAAGGYGGWATCGGYAARTCCACCAC
		R: TTGTTSGCSGCRTACATSGCCATCAT
RT-qPCR	TUB	F: TCTTGGACAACGAAGCCATCT
		R: GGTGAGGGACGAAATGATCT
	NRT 1.1	F: GCCATGATATTAGGAGGAGAAGTGATG
		R: GATGGCGATGGTGCGGTATCTTCCGAGG
	NRT 1.5	F: TGTGGGAATGAAACAGTTAGTTG
		R: TGTTGTGACCCTCCTTTGAGT
	NRT 2.4	F: GGCCAAGATTTACCTGATGGAAACC
		R: GAGATTAAACCTGTCATAGAAATAC
	NRT 3.1	F: GCAGGGACAAGTTCTGGAGGCTGG
		R: CATGTCTTGTCCCTGTTCAGCTC

## Sheet: Table S2
Table S2.Salinity tolerance of all endophytes.
Strain number	Genus Identification	200 mM	200 mM	300 mM	300 mM	500 mM	500 mM
			pH=9.0		pH=9.0		pH=9.0
84R1	Microbacterium trichothecenolyticum	+++	+++	+++	+++	++	+
84R2	Burkholderia cepacia	+	-	+	-	-	-
84R3	Pseudomonas knackmussii	+++	+++	+++	+++	++	+
84R4	Streptococcus	+	-	-	-	-	-
84R5	Burkholderia cenocepacia	+++	-	+++	-	-	-
84R6	Burkholderia	+++	+++	+++	+++	++	+
84R7	Streptococcus	+	-	-	-	-	-
84R8	Pseudomonas putida	+++	+++	+++	+++	++	+
84R9	Rhizobium radiobacter	+++	-	+++	-	-	-
84R10	Serratia marcescens	+++	+++	+++	+++	++	+
84R11	Rhizobium	+++	+++	+++	+++	++	+
84S1	Pseudomonas	+++	+++	+++	+++	++	+
84S2	Burkholderia	+++	+++	+++	+++	++	+
84S3	Pseudomonas straminea	+++	+++	+++	+++	++	+
84S4	Pseudomonas	+++	+++	+++	+++	++	+
84S5	Pseudomonas	+++	+++	+++	+++	++	+
84S6	Xanthomonas campestris	+++	+++	+++	+++	++	-
84L1	Bacillus megaterium	+++	+++	+++	+++	+	+
84L2	Bacillus aryabhattai	+++	+++	+++	+++	++	+
84L3	Pseudomonas	+++	+++	+++	+++	++	+
84L4	Bacillus infantis	+++	+++	+++	+++	+	+
84L5	Acinetobacter	+++	+++	+++	+++	++	+
84L6	Agrobacterium	+++	+++	+++	-	++	-
84L7	Burkholderia	+++	+++	+++	+++	++	+
21L1	Pseudomonas	+++	+++	+++	+	+	+
21L2	Xanthomonas axonopodis	+++	+++	+++	+	+	-
21L3	Streptomyces	+++	+++	+++	-	+++	-
21L4	Bacillus pumilus	+++	+++	+++	+++	++	+
21L5	Agrobacterium	+++	-	+++	-	-	-
21L6	Pseudomonas psychrotolerans	+++	+++	+	+	+	+
21L7	Bacillus marisflavi	+++	+++	+++	++	+	+
21L8	Pseudomonas	+++	++	+++	+	+	+
21L9	Pseudomonas	+++	+++	+++	+	+	+
21L10	Xanthomonas campestris	+++	+++	+++	++	+	+
21L11	Pseudomonas	+++	+++	+++	+	+	-
21L12	Rhizobium larrymoorei	+++	+++	+++	++	++	+
21L13	Bacillus siamensis	+++	+++	+++	++	+	+
21L14	Burkholderia	+++	+++	+++	++	++	-
41S1	Brevundimonas vesicularis	+++	+++	++	++	-	-
41S2	Xanthomonas badrii	+++	++	++	++	-	-
41S3	Methylobacterium rhodesianum	+++	+++	++	-	-	-
41S4	Proteus	+++	++	++	-	-	-
41S5	Microbacterium testaceum	+++	+++	+++	+++	++	++
41S6	Salmonella	+++	+++	+++	+++	++	++
41L1	Methylobacterium	+	+	+	-	-	-
41L2	Bacillus subtilis	+++	+++	+++	+++	+++	++
41L3	Pseudomonas	+++	+++	+++	-	-	-
41L4	Escherichia	+++	+++	+++	+++	++	++
41L5	Curtobacterium ammoniigenes	+++	+++	+++	+++	++	++
41L6	Aureimonas phyllosphaerae	+++	+++	+++	+++	++	++
41L7	Xanthomonas badrii	++	++	++	++	+	++
41L8	Burkholderia	+++	+++	+++	+++	+++	++
41L9	Proteus	+++	+++	+++	+++	+++	++
41L10	Escherichia	+++	+++	+++	+	+	-
41L11	Escherichia	++	++	++	++	+	++
41L12	Burkholderia	+++	+++	+++	+++	+++	++
41L13	Curtobacterium oceanosedimentum	+++	+++	+++	+++	++	++
41L14	Burkholderia	+++	+++	+++	+++	++	++
41L15	Nocardioides zeae	+++	+++	+++	+++	++	++
41L16	Solibacillus silvestris	+++	+++	+++	+++	++	++
41L17	Acinetobacter	+++	+++	+++	+++	++	++
41L18	Enterobacter hormaechei	+++	+++	+++	+++	++	++
41L19	Xanthomonas	+++	+++	+++	+++	+	+
41L20	Xanthomonas campestris	+++	+++	+++	+++	+++	+++
41L21	Xanthomonas citri	+++	+++	+++	+++	+++	++
41L22	Xanthomonas	+++	+++	+++	-	+	-
41L23	Bacillus siamensis	+++	+++	+++	+++	+++	++
41L24	Acinetobacter	+++	+++	++	-	-	-
41L25	Nocardioides	+++	+++	+++	+++	+++	++
41R3	Enterobacter	+++	+++	+++	+++	+++	++
77R1	Pseudomonas oryzihabitans	+++	+++	+++	+++	++	++
77R2	Micrococcus	+++	+++	+	-	+	-
77R3	Bacillus megaterium	+++	+++	+++	+++	++	++
77R4	Burkholderia	+++	+++	+++	+++	++	++
77R5	Bacillus circulans	+++	+++	+++	+++	++	++
77R6	Microbacterium	+++	+++	+++	++	++	++
77S1	Dietzia natronolimnaea	+++	+++	+++	+++	++	++
77S2	Xanthomonas badrii	+++	+++	+++	++	++	++
77S3	Pseudomonas oryzihabitans	+++	+++	+++	+++	++	++
77L1	Bacillus marisflavi	+++	+++	+++	+++	++	++
Note: Growth of different strains under varying NaCl concentrations and pH conditions growth phenotypes of strains cultured on media with 200 mM, 300 mM, or 500 mM NaCl at pH 7.0 or pH 9.0. “+++”, “++”, “+”, and “−” indicate strong, moderate, weak, and no growth (the strain cannot survive), respectively.

## Sheet: Table S3
Table S3.Summary of transcriptome sequencing data.
Sample_id	Raw_bases	Raw_reads	Clean_bases	Clean_reads	Clean_bases_rate (%)	Clean_reads_rate (%)	Q30 (%)	GC (%)
77S3-0-1	5860478400	39069856	5716260148	39069678	97.5	100	92.5	43.9
77S3-0-2	6905422200	46036148	6679726796	46035852	96.7	100	93.6	43.6
77S3-0-3	7312643100	48750954	7101426942	48750692	97.1	100	92.8	43.6
77S3-150-1	6853491000	45689940	6653271214	45689746	97.1	100	93.9	43.8
77S3-150-2	8016569100	53443794	7739212348	53443374	96.5	100	94.1	43.8
77S3-150-3	7354855800	49032372	7134928362	49032158	97	100	94.9	43.8
CK-0-1	6951164700	46341098	6794356668	46340874	97.7	100	92.5	43.7
CK-0-2	6940154400	46267696	6775657148	46267542	97.6	100	92.8	43.6
CK-0-3	8028223800	53521492	7787418970	53521212	97	100	93.5	43.5
CK-150-1	8220994800	54806632	7973739632	54806502	97	100	94.1	43.6
CK-150-2	9193178400	61287856	8939499008	61287486	97.2	100	94.5	43.6
CK-150-3	8139730800	54264872	7930555438	54264740	97.4	100	94.1	43.6

## Sheet: Table S4
Table S4.Number and list of genes expressed (TPM > 1) in soybean roots across experimental conditions.
Gene_ID	Locus	gene_name	gene_description	CK-0-1	CK-0-2	CK-0-3	CK-0	CK-150-1	CK-150-2	CK-150-3	CK-150	77S3-0-1	77S3-0-2	77S3-0-3	77S3-0	77S3-150-1	77S3-150-2	77S3-150-3	77S3-150
Glyma.01G000100	Gm01:27344-28430|-	--	magnesium ion binding;thiamin pyrophosphate binding;hydro-lyases;catalytics;2-succinyl-5-enolpyruvyl-6-hydroxy-3-cyclohexene-1-carboxylic-acid synthases	4.235	4.279	6.35	4.95467	4.289	3.376	4.4	4.02167	6.096	7.726	5.645	6.489	3.577	3.344	2.595	3.172
Glyma.01G000137	Gm01:52485-52601|-	--	--	2.41	2.402	4.179	2.997	0	0	0	0	8.766	5.03	0	4.59867	2.68	2.273	2.521	2.49133
Glyma.01G000174	Gm01:54356-55224|-	HCF136	photosystem II stability/assembly factor, chloroplast (HCF136)	3.338	3.653	3.051	3.34733	1.981	3.379	2.473	2.611	3.396	6.214	3.627	4.41233	5.069	3.611	1.997	3.559
Glyma.01G000211	Gm01:56132-64061|-	--	--	4.244	3.101	5.014	4.11967	2.569	2.382	2.276	2.409	5.22	7.088	8.423	6.91033	4.767	4.588	4.203	4.51933
Glyma.01G000248	Gm01:59057-60641|-	--	magnesium ion binding;thiamin pyrophosphate binding;hydro-lyases;catalytics;2-succinyl-5-enolpyruvyl-6-hydroxy-3-cyclohexene-1-carboxylic-acid synthases	9.457	11.216	10.498	10.3903	11.585	13.315	8.678	11.1927	13.745	19.747	14.527	16.0063	9.977	10.604	10.543	10.3747
Glyma.01G000285	Gm01:65653-67666|-	--	--	7.135	8.306	4.53	6.657	7.639	8.4	7.676	7.905	11.597	10.937	10.137	10.8903	6.444	6.206	5.415	6.02167
Glyma.01G000322	Gm01:72973-77727|-	--	magnesium ion binding;thiamin pyrophosphate binding;hydro-lyases;catalytics;2-succinyl-5-enolpyruvyl-6-hydroxy-3-cyclohexene-1-carboxylic-acid synthases	3.217	4.073	4.185	3.825	4.091	3.656	3.881	3.876	4.687	6.97	5.789	5.81533	4.317	3.376	3.799	3.83067
Glyma.01G000359	Gm01:94139-94619|-	--	--	1.54	2.738	3.556	2.61133	3.276	2.668	1.679	2.541	3.225	4.15	3.571	3.64867	1.587	1.336	3.329	2.084
Glyma.01G000400	Gm01:94620-100041|-	FRS9	FAR1-related sequence 9	5.134	5.419	4.888	5.147	5.813	4.819	4.3	4.97733	5.679	6.406	4.965	5.68333	4.786	4.139	5.208	4.711
Glyma.01G000600	Gm01:120168-132004|+	FRS5	FAR1-related sequence 5	4.569	4.861	5.193	4.87433	7.178	7.223	6.705	7.03533	5.939	6.106	5.313	5.786	7.142	6.41	7.109	6.887
Glyma.01G000900	Gm01:147523-197485|+	--	--	11.489	10.813	13.322	11.8747	13.469	11.471	11.376	12.1053	15.044	14.479	14.661	14.728	11.917	12.547	12.39	12.2847
Glyma.01G001000	Gm01:200309-205971|+	--	chaperone binding;ATPase activators	26.359	26.668	34.726	29.251	34.563	32.693	31.25	32.8353	28.166	30.743	30.307	29.7387	33.59	36.139	37.706	35.8117
Glyma.01G001100	Gm01:209523-217799|+	--	CemA-like proton extrusion protein-related	4.074	3.966	4.335	4.125	6.232	6.679	7.625	6.84533	3.456	4.014	4.106	3.85867	6.134	7.573	6.011	6.57267
Glyma.01G001200	Gm01:225703-229892|-	--	ARM repeat superfamily protein	2.256	2.595	2.932	2.59433	2.232	2.016	2.043	2.097	1.788	2.529	2.551	2.28933	2.314	1.99	1.904	2.06933
Glyma.01G001300	Gm01:231138-243203|-	CAS1	cycloartenol synthase 1	26.653	26.675	28.847	27.3917	32.861	30.097	30.806	31.2547	32.652	32.604	29.062	31.4393	28.446	32.074	29.718	30.0793
Glyma.01G001450	Gm01:250896-251123|+	--	--	1.732	2.613	2.822	2.389	0	0	1.474	0.491333	3.055	4.846	2.336	3.41233	1.752	1.45	1.61	1.604
Glyma.01G001500	Gm01:252830-264870|+	CAS1	cycloartenol synthase 1	22.565	35.294	42.891	33.5833	9.318	4.232	5.551	6.367	7.146	18.805	15.173	13.708	12.294	11.098	8.845	10.7457
Glyma.01G001600	Gm01:264436-273766|-	--	transducin family protein / WD-40 repeat family protein	3.71	3.166	4.326	3.734	3.958	4.878	5.227	4.68767	5.051	5.781	4.868	5.23333	3.844	4.672	4.701	4.40567
Glyma.01G001700	Gm01:272979-278125|+	--	3-phosphoinositide-dependent protein kinase-1, putative	4.889	5.143	6.361	5.46433	8.125	8.722	7.408	8.085	4.718	6.303	6.47	5.83033	8.245	8.073	8.802	8.37333
Glyma.01G002100	Gm01:294373-300422|-	ARF7,BIP,IAA21,IAA23,IAA25,MSG1,NPH4,TIR5	Transcriptional factor B3 family protein / auxin-responsive factor AUX/IAA-related	7.876	9.316	10.798	9.33	16.046	16.922	16.285	16.4177	16.771	17.082	14.147	16	14.881	16.518	15.737	15.712
Glyma.01G002200	Gm01:307003-311074|-	ATMBD2,MBD02,MBD2	methyl-CPG-binding domain protein 02	4.873	5.286	5.295	5.15133	8.38	8.142	7.678	8.06667	6.021	6.412	6.991	6.47467	8.558	7.991	7.838	8.129
Glyma.01G002300	Gm01:321457-326170|+	ATHKT1,HKT1	high-affinity K+ transporter 1	1.538	3.404	1.942	2.29467	8.825	5.331	6.151	6.769	0.12	0	0.063	0.061	7.812	8.62	6.28	7.57067
Glyma.01G002400	Gm01:332048-334869|+	ATSPLA2-ALPHA,PLA2-ALPHA	Phospholipase A2 family protein	37.706	39.925	37.401	38.344	14.677	12.835	12.662	13.3913	73.563	90.617	63.134	75.7713	12.197	12.682	10.325	11.7347
Glyma.01G002600	Gm01:338156-340053|+	--	Alkaline-phosphatase-like family protein	7.378	7.771	8.401	7.85	9.459	8.598	9.353	9.13667	5.02	6.495	5.546	5.687	8.488	9.949	8.383	8.94
Glyma.01G002700	Gm01:342830-346286|+	ACHT2	atypical CYS HIS rich thioredoxin 2	12.031	11.166	15.808	13.0017	18.493	18.282	18.847	18.5407	13.011	15.653	15.61	14.758	15.951	17.33	17.935	17.072
Glyma.01G003000	Gm01:366379-368159|-	--	myb-like transcription factor family protein	3.817	5.095	4.82	4.57733	21.961	19.341	24.878	22.06	2.781	4.124	3.999	3.63467	18.565	21.612	17.486	19.221
Glyma.01G003100	Gm01:372876-375447|+	--	--	9.82	10.096	11.701	10.539	10.651	11.108	12.047	11.2687	11.723	10.456	9.956	10.7117	11.421	11.513	10.314	11.0827
Glyma.01G003200	Gm01:375666-378931|-	--	bacterial transferase hexapeptide repeat-containing protein	2.126	1.772	0.904	1.60067	2.571	2.522	2.152	2.415	1.499	1.776	1.383	1.55267	2.155	2.883	2.418	2.48533
Glyma.01G003400	Gm01:383075-384729|+	--	Tetratricopeptide repeat (TPR)-like superfamily protein	1.213	1.237	1.515	1.32167	0.792	0.902	1.167	0.953667	0.935	1.727	1.269	1.31033	1.177	1.019	1.095	1.097
Glyma.01G003600	Gm01:390898-393853|-	--	--	6.844	7.333	6.304	6.827	4.221	4.091	4.749	4.35367	8.173	9.879	7.891	8.64767	4.285	4.827	4.699	4.60367
Glyma.01G003700	Gm01:394548-399849|+	--	--	18.707	19.232	12.724	16.8877	10.126	10.569	11.268	10.6543	14.048	15.757	14.808	14.871	10.495	11.084	9.816	10.465
Glyma.01G003800	Gm01:400327-403451|-	ATPRMT11,ATPRMT1B,PRMT11,PRMT1B	arginine methyltransferase 11	21.116	21.519	24.047	22.2273	19.384	20.449	21.429	20.4207	26.166	30.727	28.177	28.3567	16.945	21.858	19.464	19.4223
Glyma.01G004000	Gm01:418261-420575|+	--	Phospholipase A2 family protein	19.427	17.424	22.38	19.7437	21.864	20.218	21.05	21.044	21.062	18.443	17.878	19.1277	26.548	23.576	26.246	25.4567
Glyma.01G004100	Gm01:421700-427141|+	--	Regulator of Vps4 activity in the MVB pathway protein	9.769	9.096	8.495	9.12	10.287	10.072	9.858	10.0723	13.132	8.78	10.056	10.656	9.392	10.412	10.979	10.261
Glyma.01G004200	Gm01:428438-430792|+	--	S-adenosyl-L-methionine-dependent methyltransferases superfamily protein	71.236	62.88	37.648	57.2547	18.073	18.513	15.204	17.2633	17.252	10.959	17.678	15.2963	21.715	12.038	11.785	15.1793
Glyma.01G004300	Gm01:432034-433667|+	--	Ribosomal protein L31e family protein	121.13	114.003	111.242	115.458	89.229	100.24	105.493	98.3207	170.148	198.761	179.621	182.843	86.551	109.083	94.107	96.5803
Glyma.01G004500	Gm01:434582-441855|+	SNF7.1	SNF7 family protein	63.637	63.86	62.376	63.291	87.247	89.184	84.56	86.997	68.465	73.037	69.337	70.2797	84.847	83.751	88.271	85.623
Glyma.01G004600	Gm01:441341-442455|-	AGP20,AtAGP20	arabinogalactan protein 20	1.01	2.462	1.675	1.71567	1.852	1.579	1.333	1.588	1.19	1.559	1.41	1.38633	1.693	0.867	1.051	1.20367
Glyma.01G004700	Gm01:445056-448063|-	ATMND1	Mnd1 family protein	4.633	4.16	5.764	4.85233	3.118	1.917	3.347	2.794	4.786	6.377	4.582	5.24833	2.59	2.907	2.135	2.544
Glyma.01G004800	Gm01:450018-455890|+	RHS16	root hair specific 16 | Leucine-rich repeat transmembrane protein kinase protein	30.289	27.56	23.622	27.157	25.404	18.248	17.802	20.4847	36.515	26.356	25.681	29.5173	24.223	21.499	22.378	22.7
Glyma.01G005000	Gm01:467677-469609|-	--	CCCH-type zinc finger family protein	47.271	46.376	75.587	56.4113	97.774	100.876	90.033	96.2277	89.275	73.958	73.519	78.9173	101.557	87.076	109.764	99.4657
Glyma.01G005100	Gm01:508401-511256|+	MIOX2	myo-inositol oxygenase 2	1.867	2.977	1.876	2.24	1.66	0.076	0.086	0.607333	0.699	1.378	0.876	0.984333	0	0	0	0
Glyma.01G005200	Gm01:515096-520268|+	GGT3,GGT4	gamma-glutamyl transpeptidase 4	3.618	4.255	5.152	4.34167	6.68	6.514	5.24	6.14467	6.294	5.432	4.865	5.53033	5.264	6.36	5.77	5.798
Glyma.01G005300	Gm01:521303-523291|-	--	SNARE-like superfamily protein	32.846	29.073	34.813	32.244	36.232	31.922	33.004	33.7193	51.35	47.218	47.017	48.5283	33.09	35.262	33.374	33.9087
Glyma.01G005400	Gm01:526859-531982|-	PFK3	phosphofructokinase 3	28.717	26.975	24.434	26.7087	13.597	12.569	12.285	12.817	34.062	37.296	33.58	34.9793	12.579	12.775	12.405	12.5863
Glyma.01G005500	Gm01:546699-553845|+	anac075,NAC075	NAC domain containing protein 75	1.91	2.152	1.88	1.98067	4.743	5.727	5.479	5.31633	2.293	3.061	2.913	2.75567	4.924	4.29	4.271	4.495
Glyma.01G005600	Gm01:562058-565919|+	--	Leucine-rich repeat (LRR) family protein	0.599	0.793	0.765	0.719	0.924	0.708	0.628	0.753333	1.879	1.867	2.437	2.061	1.082	0.562	0.613	0.752333
Glyma.01G006000	Gm01:588689-589973|+	ATOXS3,OXS3	oxidative stress 3	23.002	33.561	14.474	23.679	17.854	15.803	11.463	15.04	5.773	8.87	12.37	9.00433	26.163	15.287	21.167	20.8723
Glyma.01G006100	Gm01:591190-601382|-	emb1027	Arginyl-tRNA synthetase, class Ic	19.046	20.176	15.581	18.2677	17.297	18.227	15.761	17.095	31.484	26.698	26.356	28.1793	16.163	16.223	16.315	16.2337
Glyma.01G006200	Gm01:602169-604885|+	--	--	314.202	331.585	495.6	380.462	725.922	614.519	519.554	619.998	489.246	649.335	801.854	646.812	769.604	582.494	696.475	682.858
Glyma.01G006300	Gm01:603825-604028|+	--	--	9.937	12.141	14.241	12.1063	45.558	37.839	43.16	42.1857	28.638	13.33	31.59	24.5193	65.297	29.313	46.811	47.1403
Glyma.01G006400	Gm01:607255-615678|+	emb1027	Arginyl-tRNA synthetase, class Ic	18.696	18.255	23.061	20.004	28.4	29.923	30.971	29.7647	26.947	27.3	26.417	26.888	27.023	29.356	28.146	28.175
Glyma.01G006500	Gm01:616962-644830|+	NRPC2	nuclear RNA polymerase C2	7.762	8.564	12.146	9.49067	15.897	15.144	13.772	14.9377	10.055	13.219	14.168	12.4807	17.702	13.422	14.112	15.0787
Glyma.01G006600	Gm01:646093-654540|+	--	protein kinase family protein / WD-40 repeat family protein	6.62	7.736	8.351	7.569	11.241	11.907	11.6	11.5827	6.831	8.608	8.324	7.921	11.865	11.387	12.079	11.777
Glyma.01G006700	Gm01:657472-663256|-	--	Peptidase M28 family protein	7.401	6.95	9.373	7.908	10.406	12.416	14.358	12.3933	11.849	16.023	15.054	14.3087	11.258	12.563	14.163	12.6613
Glyma.01G006800	Gm01:668857-673507|+	--	Pectin lyase-like superfamily protein	3.52	4.113	3.7	3.77767	11.466	15.174	20.424	15.688	50.785	34.821	27.343	37.6497	12.212	16.549	16.666	15.1423
Glyma.01G006900	Gm01:675846-679234|+	--	--	55.149	54.934	59.125	56.4027	67.672	71.186	72.404	70.4207	55.915	58.752	62.566	59.0777	69.711	70.195	76.039	71.9817
Glyma.01G007100	Gm01:712001-713343|-	--	MATE efflux family protein	0.412	0.63	0.672	0.571333	6.218	6.508	5.65	6.12533	0.563	0.793	0.991	0.782333	8.299	6.479	6.281	7.01967
Glyma.01G007200	Gm01:734914-740610|+	ATHXK2,HXK2	hexokinase 2	59.513	52.423	46.815	52.917	29.799	33.467	28.705	30.657	75.359	68.063	67.255	70.2257	30.808	29.545	28.535	29.6293
Glyma.01G007300	Gm01:739535-746845|+	ATHXK2,HXK2	hexokinase 2	11.043	11.808	11.276	11.3757	19.93	15.472	15.09	16.8307	9.888	12.344	11.312	11.1813	20.649	18.878	16.618	18.715
Glyma.01G007400	Gm01:746718-750323|-	--	Protein kinase family protein with leucine-rich repeat domain	14.783	13.281	9.537	12.5337	4.881	4.29	4.048	4.40633	20.633	11.907	13.413	15.3177	5.748	3.981	3.139	4.28933
Glyma.01G007500	Gm01:751524-755441|-	--	Protein kinase family protein with leucine-rich repeat domain	9.927	9.067	5.254	8.08267	2.152	1.176	1.049	1.459	4.905	2.658	3.454	3.67233	1.554	0.786	1.445	1.26167
Glyma.01G007700	Gm01:763191-766161|-	ATTIM17-2,TIM17,TIM17-2	translocase inner membrane subunit 17-2	12.046	11.059	7.498	10.201	6.581	7.325	7.486	7.13067	10.607	10.505	10.632	10.5813	6.326	7.44	6.76	6.842
Glyma.01G007800	Gm01:768061-776731|+	CMT3	chromomethylase 3	3.143	3.635	2.692	3.15667	3.268	2.735	3.324	3.109	2.546	5.51	4.218	4.09133	3.016	2.915	1.934	2.62167
Glyma.01G008000	Gm01:784683-788285|-	ATCB5LP,B5 #5,CB5LP	cytochrome B5-like protein	9.052	7.926	9.103	8.69367	7.217	7.282	10.112	8.20367	14.709	16.527	12.199	14.4783	7.011	8.311	7.459	7.59367
Glyma.01G008100	Gm01:791885-795825|+	--	Senescence/dehydration-associated protein-related	8.114	6.138	7.535	7.26233	11.186	14.326	10.955	12.1557	6.068	9.45	10.1	8.53933	9.228	7.867	5.941	7.67867
Glyma.01G008200	Gm01:806761-817252|+	--	ABC transporter family protein	7.576	4.119	5.073	5.58933	2.729	1.995	2.576	2.43333	2.318	2.992	2.025	2.445	1.256	1.977	1.298	1.51033
Glyma.01G008400	Gm01:822800-827909|+	--	2-oxoglutarate (2OG) and Fe(II)-dependent oxygenase superfamily protein	31.827	33.746	41.55	35.7077	49.706	52.5	46.004	49.4033	33.386	39.105	38.83	37.107	48.965	49.613	46.693	48.4237
Glyma.01G008500	Gm01:831885-837246|-	ATNADP-ME4,NADP-ME4	NADP-malic enzyme 4	327.909	373.509	544.179	415.199	370.94	283.41	262.314	305.555	268.281	297.945	357.476	307.901	345.148	281.571	278.073	301.597
Glyma.01G008600	Gm01:840761-844832|-	SKIP	chromatin protein family	21.534	21.247	20.239	21.0067	25.818	25.291	23.29	24.7997	18.374	21.839	20.738	20.317	24.91	24.933	26.658	25.5003
Glyma.01G008700	Gm01:846608-859146|-	--	RNA-dependent RNA polymerase family protein	2.084	2.322	2.648	2.35133	4.757	4.048	4.343	4.38267	2.846	3.726	3.238	3.27	4.328	4.49	4.064	4.294
Glyma.01G008800	Gm01:866792-869246|+	--	Translation elongation factor EF1B/ribosomal protein S6 family protein	31.063	28.145	35.236	31.4813	32.255	34.694	34.324	33.7577	34.866	37.564	35.912	36.114	30.53	33.97	31.25	31.9167
Glyma.01G008900	Gm01:869992-878504|-	GC1	golgin candidate 1	11.236	11.466	12.121	11.6077	16.53	15.865	16.864	16.4197	16.647	15.108	14.378	15.3777	15.812	16.46	14.919	15.7303
Glyma.01G009000	Gm01:887314-888339|-	--	--	3.135	2.906	5.38	3.807	9.19	11.17	14.617	11.659	3.287	5.619	6.772	5.226	10.974	10.995	11.561	11.1767
Glyma.01G009200	Gm01:906474-907822|+	--	Polyketide cyclase/dehydrase and lipid transport superfamily protein	30.823	17.752	14.351	20.9753	24.835	18.486	20.917	21.4127	26.276	31.516	21.684	26.492	25.43	19.195	12.292	18.9723
Glyma.01G009300	Gm01:913100-921883|+	STT3A	staurosporin and temperature sensitive 3-like A	37.556	34.417	41.981	37.9847	33.219	28.646	30.108	30.6577	49.959	50.576	46.91	49.1483	30.897	32.097	32.485	31.8263
Glyma.01G009400	Gm01:924822-930891|-	--	Protein of unknown function (DUF810)	9.899	10.574	13.69	11.3877	17.643	19.446	16.72	17.9363	14.056	14.825	16.155	15.012	18.142	18.272	20.013	18.809
Glyma.01G009500	Gm01:939498-941604|+	ATPRR1,PRR1	pinoresinol reductase 1	1.261	0.857	0.801	0.973	1.258	0.996	1.653	1.30233	0.612	0.602	1.128	0.780667	1.076	1.147	1.001	1.07467
Glyma.01G009600	Gm01:942305-945387|-	--	Homeodomain-like superfamily protein	3.948	6.476	4.888	5.104	5.294	5.779	5.432	5.50167	7.48	10.005	7.722	8.40233	5.344	6.348	5.286	5.65933
Glyma.01G009700	Gm01:957747-961628|+	--	--	17.545	18.656	18.275	18.1587	31.246	28.224	27.14	28.87	29.922	27.831	25.99	27.9143	30.08	26.075	22.733	26.296
Glyma.01G009800	Gm01:964582-968250|+	--	Ribosomal protein L35	8.933	13.229	11.09	11.084	12.173	9.765	13.505	11.8143	11.356	11.416	11.94	11.5707	11.171	13.202	12.617	12.33
Glyma.01G009900	Gm01:972003-976207|-	--	membrane protein, putative	8.089	10.611	11.914	10.2047	15.748	15.403	15.197	15.4493	11.567	10.995	10.825	11.129	14.692	15.028	15.282	15.0007
Glyma.01G010000	Gm01:977958-983385|-	--	AMP-dependent synthetase and ligase family protein	1.1	1.153	1.174	1.14233	0.737	1.66	1.243	1.21333	1.527	1.324	1.475	1.442	1.024	1.611	0.983	1.206
Glyma.01G010100	Gm01:985346-992552|-	--	early-responsive to dehydration stress protein (ERD4)	7.845	8.801	10.095	8.91367	10.2	8.274	7.956	8.81	12.95	11.092	10.641	11.561	10.697	9.512	7.915	9.37467
Glyma.01G010200	Gm01:997801-1002183|-	PRK	phosphoribulokinase	0.693	1.226	0.132	0.683667	0.709	1.502	0.923	1.04467	0.372	0.438	0.11	0.306667	1.353	0.716	1.064	1.04433
Glyma.01G010300	Gm01:1005936-1011572|-	--	SCAMP family protein	76.708	67.266	64.099	69.3577	78.728	74.292	78.322	77.114	63.228	73.177	64.443	66.9493	71.828	76.485	69.876	72.7297
Glyma.01G010400	Gm01:1013916-1018579|+	STRS1	DEA(D/H)-box RNA helicase family protein	29.804	28.532	35.195	31.177	30.982	32.764	35.319	33.0217	46.679	46.102	42.247	45.0093	29.152	37.514	34.384	33.6833
Glyma.01G010500	Gm01:1023208-1026620|+	RPM1,RPS3	NB-ARC domain-containing disease resistance protein	8.675	8.928	3.601	7.068	14.601	22.605	28.428	21.878	37.777	7.587	14.689	20.0177	21.178	30.72	31.811	27.903
Glyma.01G010600	Gm01:1028094-1030676|+	--	--	31.264	32.569	31.452	31.7617	33.215	34.057	35.232	34.168	33.38	30.696	34.052	32.7093	31.213	35.092	32.386	32.897
Glyma.01G010700	Gm01:1033953-1038387|+	RPM1,RPS3	NB-ARC domain-containing disease resistance protein	8.221	9.458	1.815	6.498	2.237	2.062	1.939	2.07933	4.545	1.641	1.468	2.55133	2.914	2.152	4.901	3.32233
Glyma.01G010800	Gm01:1040992-1048498|-	SUV2	protein dimerizations	6.245	6.82	7.165	6.74333	7.292	9.153	8.407	8.284	6.017	6.881	8.705	7.201	7.722	8.585	9.163	8.49
Glyma.01G010900	Gm01:1052193-1056043|+	--	--	22.975	21.981	30.813	25.2563	29.341	23.778	25.295	26.138	28.354	27.039	30.235	28.5427	30.756	27.776	29.401	29.311
Glyma.01G011000	Gm01:1057748-1058510|-	--	--	1.153	2.665	1.897	1.905	8.814	6.67	7.903	7.79567	0.506	1.598	1.403	1.169	6.765	7.279	7.125	7.05633
Glyma.01G011100	Gm01:1061826-1066672|+	--	Proteasome component (PCI) domain protein	38.964	38.85	35.925	37.913	38.639	39.469	41.225	39.7777	42.522	45.117	42.219	43.286	38.621	41.342	38.26	39.4077
Glyma.01G011200	Gm01:1071106-1078365|-	XLG3	extra-large GTP-binding protein 3	21.702	20.112	30.621	24.145	34.602	34.292	33.541	34.145	20.442	24.627	25.767	23.612	31.112	30.482	29.746	30.4467
Glyma.01G011300	Gm01:1089210-1092100|+	--	Tetratricopeptide repeat (TPR)-like superfamily protein	0.432	0.141	0.378	0.317	0.532	0.977	0.78	0.763	0.346	0.742	0.664	0.584	1.171	0.641	1.337	1.04967
Glyma.01G011400	Gm01:1092783-1095259|+	VPS25	E2F/DP family winged-helix DNA-binding domain	12.576	14.928	9.142	12.2153	7.586	7.805	8.948	8.113	8.744	8.01	8.832	8.52867	6.309	9.328	8.569	8.06867
Glyma.01G011500	Gm01:1096165-1100114|-	--	Mono-/di-acylglycerol lipase, N-terminal;Lipase, class 3	2.942	1.807	0.949	1.89933	0	0	0	0	0.963	1.41	2.015	1.46267	0.074	0.063	0.137	0.0913333
Glyma.01G011600	Gm01:1126603-1131287|-	--	Mono-/di-acylglycerol lipase, N-terminal;Lipase, class 3	2.002	1.097	1.193	1.43067	0.22	0.033	0.059	0.104	2.209	3.828	4.495	3.51067	0.035	0.12	0.169	0.108
Glyma.01G011700	Gm01:1134801-1138575|+	--	Tetratricopeptide repeat (TPR)-like superfamily protein	1.939	1.637	2.042	1.87267	2.439	1.659	1.501	1.86633	1.064	1.987	1.62	1.557	2.016	1.928	2.24	2.06133
Glyma.01G011900	Gm01:1144920-1151444|-	--	Ankyrin repeat family protein	28.993	36.001	39.845	34.9463	14.215	11.005	11.404	12.208	50.434	49.052	40.779	46.755	10.437	10.5	10.534	10.4903
Glyma.01G012000	Gm01:1161737-1166253|+	--	NB-ARC domain-containing disease resistance protein	0.796	0.802	1.112	0.903333	0.927	0.62	0.352	0.633	2.542	1.565	1.262	1.78967	0.387	0.391	0.579	0.452333
Glyma.01G012200	Gm01:1184185-1187458|-	--	Mono-/di-acylglycerol lipase, N-terminal;Lipase, class 3	23.445	22.548	42.535	29.5093	20.977	10.475	12.057	14.503	8.573	13.164	16.534	12.757	15.6	16.146	18.018	16.588
Glyma.01G012300	Gm01:1193984-1198366|-	--	Protein of unknown function (DUF59)	9.973	10.743	13.574	11.43	15.352	14.448	13.283	14.361	6.337	7.987	7.819	7.381	15.201	13.979	15.432	14.8707
Glyma.01G012400	Gm01:1200176-1204326|+	--	Protein of unknown function (DUF760)	7.724	7.674	11.396	8.93133	13.484	12.568	12.328	12.7933	5.593	6.728	7.941	6.754	14.734	15.305	14.041	14.6933
Glyma.01G012500	Gm01:1206377-1210980|+	ATIWS1,IWS1	Transcription elongation factor (TFIIS) family protein	42.002	46.789	45.749	44.8467	57.466	57.07	55.624	56.72	52.166	51.848	50.334	51.4493	57.199	58.464	61.249	58.9707
Glyma.01G012700	Gm01:1213509-1218670|+	KINESIN-12B,PAKRP1L,KINESIN-12A,PAKRP1	phragmoplast-associated kinesin-related protein, putative | phragmoplast-associated kinesin-related protein 1	19.736	22.863	25.2	22.5997	18.954	19.334	19.722	19.3367	26.043	31.759	30.431	29.411	20.872	19.5	17.467	19.2797
Glyma.01G013100	Gm01:1236292-1239893|-	--	NB-ARC domain-containing disease resistance protein	0.215	0.436	0.306	0.319	0.686	1.218	1.388	1.09733	0.816	1.382	0.904	1.034	0.46	0.717	0.539	0.572
Glyma.01G013200	Gm01:1247847-1252574|-	--	Mono-/di-acylglycerol lipase, N-terminal;Lipase, class 3	0.909	1.423	1.387	1.23967	3.827	4.073	3.832	3.91067	1.656	4.157	3.471	3.09467	1.727	2.699	1.712	2.046
Glyma.01G013300	Gm01:1270379-1277451|+	--	Ankyrin repeat family protein	2.562	3.552	3.967	3.36033	6.519	9.566	9.991	8.692	5.615	7.145	6.425	6.395	6.497	8.229	5.929	6.885
Glyma.01G013600	Gm01:1304529-1314840|-	AtbZIP16,bZIP16	basic region/leucine zipper transcription factor 16	14.572	16.517	12.621	14.57	15.397	16.354	16.71	16.1537	18.412	15.189	14.778	16.1263	15.044	16.365	15.601	15.67
Glyma.01G013800	Gm01:1316605-1320970|+	--	DNAJ heat shock N-terminal domain-containing protein	1.43	1.39	1.38	1.4	2.224	2.434	2.522	2.39333	2.422	2.105	1.865	2.13067	2.068	1.915	2.409	2.13067
Glyma.01G013900	Gm01:1330260-1333719|+	XTH30,XTR4	xyloglucan endotransglucosylase/hydrolase 30	23.744	22.221	14.613	20.1927	25.415	27.514	26.483	26.4707	28.315	16.847	18.529	21.2303	28.011	29.735	26.42	28.0553
Glyma.01G014000	Gm01:1339917-1345107|-	ATCSLD3,CSLD3,KJK	cellulose synthase-like D3	27.465	24.374	5.205	19.0147	4.476	5.481	5.993	5.31667	31.991	7.575	12.435	17.3337	3.819	6.027	6.036	5.294
Glyma.01G014100	Gm01:1354345-1359859|-	--	alpha/beta-Hydrolases superfamily protein	3.844	4.933	5.39	4.72233	4.274	5.795	4.239	4.76933	3.358	5.091	4.881	4.44333	4.433	4.223	3.521	4.059
Glyma.01G014200	Gm01:1374283-1384306|-	ACT1,ATS1	phospholipid/glycerol acyltransferase family protein	9.116	10.373	9.126	9.53833	6.899	7.268	5.622	6.59633	12.153	10.614	10.448	11.0717	5.628	6.684	6.945	6.419
Glyma.01G014400	Gm01:1391496-1395788|+	--	NAD(P)-binding Rossmann-fold superfamily protein	7.328	7.815	9.849	8.33067	9.82	10.005	8.863	9.56267	15.811	14.497	11.611	13.973	8.029	11.083	10.719	9.94367
Glyma.01G014500	Gm01:1396850-1400289|-	--	--	10.48	10.119	10.383	10.3273	12.5	12.586	13.146	12.744	15.624	17.802	15.778	16.4013	11.15	12.134	12.793	12.0257
Glyma.01G014700	Gm01:1430164-1436702|+	--	Transcription factor jumonji (jmj) family protein / zinc finger (C5HC2 type) family protein	39.047	35.508	6.542	27.0323	6.006	4.789	4.714	5.16967	21.69	10.38	11.021	14.3637	5.243	5.4	4.384	5.009
Glyma.01G014800	Gm01:1462364-1466972|+	KAN2	Homeodomain-like superfamily protein	8.883	8.205	7.792	8.29333	8.471	10.198	9.676	9.44833	9.897	12.063	9.199	10.3863	7.532	9.402	6.691	7.875
Glyma.01G014900	Gm01:1482428-1489623|+	SKL2	shikimate kinase like 2	3.416	3.139	2.801	3.11867	3.223	3.374	3.075	3.224	2.642	2.884	3.155	2.89367	2.907	3.057	2.929	2.96433
Glyma.01G015000	Gm01:1487685-1494064|-	ATP8,CEO,CEO1,RCD1	WWE protein-protein interaction domain protein family	112.361	118.516	103.102	111.326	105.397	108.075	107.158	106.877	99.677	96.685	97.744	98.0353	107.405	103.73	107.66	106.265
Glyma.01G015100	Gm01:1499172-1502284|+	--	Plastid-lipid associated protein PAP / fibrillin family protein	9.918	11.466	12.98	11.4547	15.209	17.032	18.16	16.8003	13.068	13.351	12.943	13.1207	15.401	17.291	16.023	16.2383
Glyma.01G015200	Gm01:1503237-1508360|-	ATP8,CEO,CEO1,RCD1	WWE protein-protein interaction domain protein family	2.862	2.505	1.744	2.37033	1.292	1.432	1.067	1.26367	1.609	1.868	2.043	1.84	1.364	1.359	1.189	1.304
Glyma.01G015300	Gm01:1509831-1511182|-	--	--	14.928	16.089	13.7	14.9057	15.74	11.428	15.543	14.237	11.885	16.084	12.73	13.5663	12.65	14.97	13.424	13.6813
Glyma.01G015400	Gm01:1512841-1513586|+	--	--	13.666	12.885	12.311	12.954	20.061	18.039	22.076	20.0587	17.131	27.631	24.785	23.1823	15.909	18.834	18.371	17.7047
Glyma.01G015500	Gm01:1518823-1522162|-	--	RNA-binding (RRM/RBD/RNP motifs) family protein	39.506	43.899	51.894	45.0997	54.424	52.764	51.581	52.923	54.256	52.567	51.342	52.7217	57.73	55.719	57.032	56.827
Glyma.01G015600	Gm01:1524408-1530288|+	ATSYP22,ATVAM3,SGR3,SYP22,VAM3	Syntaxin/t-SNARE family protein	9.365	8.757	7.574	8.56533	7.727	7.191	7.577	7.49833	7.478	6.186	6.778	6.814	7.687	8.29	7.091	7.68933
Glyma.01G015700	Gm01:1531161-1534896|+	--	--	2.954	4.95	5.276	4.39333	5.399	5.329	5.083	5.27033	3.2	4.64	5.763	4.53433	4.96	4.77	5.45	5.06
Glyma.01G015900	Gm01:1538954-1542669|-	ATHSFA1D,HSFA1D	heat shock transcription factor A1D	12.99	12.849	15.265	13.7013	17.652	17.716	17.541	17.6363	10.546	12.828	13.143	12.1723	17.757	17.596	18.001	17.7847
Glyma.01G016000	Gm01:1548896-1549797|-	--	--	8.976	7.246	19.492	11.9047	10.258	8.011	10.079	9.44933	12.204	14.676	8.467	11.7823	15.579	9.957	5.498	10.3447
Glyma.01G016100	Gm01:1550715-1555043|-	--	Pentatricopeptide repeat (PPR-like) superfamily protein	0.877	0.967	0.97	0.938	0.914	0.86	0.892	0.888667	1.397	1.128	1.643	1.38933	1.164	0.748	1.137	1.01633
Glyma.01G016200	Gm01:1555427-1557459|-	NHL8	NDR1/HIN1-like 8	1.203	1.067	1.638	1.30267	1.811	2.037	2.164	2.004	0.954	1.236	1.309	1.16633	1.405	1.393	1.778	1.52533
Glyma.01G016300	Gm01:1557460-1558666|-	NHL8	NDR1/HIN1-like 8	3.616	5.055	4.844	4.505	6.056	5.654	5.449	5.71967	3.726	6.798	5.746	5.42333	6.915	6.484	6.045	6.48133
Glyma.01G016400	Gm01:1563019-1568297|+	--	--	6.099	6.314	7.184	6.53233	7.276	7.543	7.031	7.28333	5.595	7.864	7.432	6.96367	7.442	6.634	6.586	6.88733
Glyma.01G016500	Gm01:1576131-1585802|+	PGP2	P-glycoprotein 2	1.268	1.651	1.17	1.363	0.482	0.562	0.715	0.586333	0.142	0.316	0.264	0.240667	0.194	0.549	0.289	0.344
Glyma.01G016600	Gm01:1595251-1597882|+	MYB39	myb domain protein 39	8.942	6.545	9.537	8.34133	26.256	26.467	37.47	30.0643	23.577	12.231	18.767	18.1917	36.109	44.98	46.811	42.6333
Glyma.01G016800	Gm01:1611539-1614649|+	--	SNARE associated Golgi protein family	22.207	26.787	27.197	25.397	43.12	43.397	42.955	43.1573	15.94	20.256	23.035	19.7437	48.104	51.581	46.875	48.8533
Glyma.01G016900	Gm01:1617044-1621874|-	--	RNA-binding (RRM/RBD/RNP motifs) family protein	10.777	10.676	10.4	10.6177	12.858	12.786	13.178	12.9407	13.391	16.445	15.942	15.2593	12.344	12.575	13.724	12.881
Glyma.01G017000	Gm01:1625142-1626695|-	--	Tetratricopeptide repeat (TPR)-like superfamily protein	21.877	22.153	16.746	20.2587	41.442	42.712	42.844	42.3327	95.003	52.999	36.205	61.4023	33.781	41.418	38.891	38.03
Glyma.01G017100	Gm01:1636377-1639710|+	--	NAD(P)-binding Rossmann-fold superfamily protein	61.237	62.338	85.207	69.594	65.178	50.095	57.193	57.4887	43.233	55.96	55.074	51.4223	52.75	54.96	51.646	53.1187
Glyma.01G017300	Gm01:1650763-1652401|-	--	RING/U-box superfamily protein	8.69	8.754	9.018	8.82067	9.65	10.936	11.613	10.733	4.08	8.162	5.577	5.93967	8.905	10.659	8.631	9.39833
Glyma.01G017400	Gm01:1656041-1659468|-	--	RNA-binding (RRM/RBD/RNP motifs) family protein	5.648	6.18	7.973	6.60033	7.511	8.409	7.03	7.65	6.078	8.998	9.732	8.26933	7.891	8.09	7.519	7.83333
Glyma.01G017700	Gm01:1691320-1694255|-	--	PLATZ transcription factor family protein	195.643	190.874	269.86	218.792	146.709	152.114	143.07	147.298	138.183	185.848	221.403	181.811	142.718	133.891	147.371	141.327
Glyma.01G017800	Gm01:1724607-1726155|+	--	--	16.529	19.836	11.019	15.7947	12.78	15.348	20.924	16.3507	31.505	14.452	20.042	21.9997	17.193	18.047	15.35	16.8633
Glyma.01G017900	Gm01:1736979-1738034|+	--	AIG2-like (avirulence induced gene) family protein	14.092	14.37	16.057	14.8397	17.201	15.849	17.254	16.768	12.105	12.398	12.215	12.2393	20.675	17.843	17.462	18.66
Glyma.01G018000	Gm01:1738569-1739967|-	--	--	126.182	98.258	156.793	127.078	112.017	127.609	116.613	118.746	67.866	120.875	138.94	109.227	85.74	99.72	99.506	94.9887
Glyma.01G018100	Gm01:1747650-1748499|+	--	--	256.871	249.182	213.684	239.912	38.439	36.27	24.069	32.926	673.423	791.6	887.473	784.165	39.711	32.145	24.948	32.268
Glyma.01G018300	Gm01:1751649-1756602|-	UBP20	ubiquitin-specific protease 20	2.992	2.573	2.42	2.66167	2.247	2.244	2.003	2.16467	2.186	3.11	2.523	2.60633	2.057	2.084	1.948	2.02967
Glyma.01G018400	Gm01:1775135-1778052|+	ATMYC2,JAI1,JIN1,MYC2,RD22BP1,ZBF1	Basic helix-loop-helix (bHLH) DNA-binding family protein	39.454	40.388	36.618	38.82	65.911	82.353	92.203	80.1557	90.602	43.222	53.861	62.5617	78.384	88.648	95.435	87.489
Glyma.01G018600	Gm01:1786353-1789614|-	--	--	7.125	7.956	7.834	7.63833	8.453	9.408	8.84	8.90033	7.703	8.846	8.851	8.46667	8.75	7.334	8.008	8.03067
Glyma.01G018651	Gm01:1788904-1789041|-	--	--	15.623	25.562	21.558	20.9143	13.504	20.158	30.826	21.496	18.347	34.222	29.746	27.4383	18.741	15.04	16.471	16.7507
Glyma.01G018700	Gm01:1792421-1794443|+	--	hydroxyproline-rich glycoprotein family protein	27.197	23.161	15.542	21.9667	17.142	17.518	15.975	16.8783	13.675	14.665	14.66	14.3333	16.484	17.981	18.153	17.5393
Glyma.01G018800	Gm01:1806399-1807497|-	PYL1,RCAR12	PYR1-like 1	23.628	25.762	36.163	28.5177	9.711	8.511	5.93	8.05067	15.186	22.601	23.081	20.2893	10.587	7.186	8.352	8.70833
Glyma.01G018900	Gm01:1816915-1819818|-	--	--	4.408	4.79	7.105	5.43433	0.234	0.067	0.153	0.151333	1.243	1.31	0.901	1.15133	0.091	0	0.132	0.0743333
Glyma.01G019000	Gm01:1820500-1824249|-	BOU	Mitochondrial substrate carrier family protein	6.355	8.192	10.125	8.224	5.988	6.691	6.145	6.27467	6.339	9.594	9.5	8.47767	5.832	6.304	4.609	5.58167
Glyma.01G019100	Gm01:1829202-1838596|-	--	UDP-Glycosyltransferase superfamily protein	5.262	5.72	8.038	6.34	9.206	8.905	9.383	9.16467	7.716	8.344	8.559	8.20633	8.6	9.493	9.985	9.35933
Glyma.01G019200	Gm01:1841492-1849235|-	PCK1,PEPCK	phosphoenolpyruvate carboxykinase 1	85.505	109.11	143.667	112.761	166.58	116.167	116.855	133.201	90.839	105.36	110.503	102.234	194.24	149.804	195.173	179.739
Glyma.01G019300	Gm01:1868683-1871897|-	--	Zinc finger (C3HC4-type RING finger) family protein	3.399	3.991	2.503	3.29767	4.17	3.875	4.627	4.224	1.833	2.829	2.468	2.37667	3.838	4.082	3.445	3.78833
Glyma.01G019400	Gm01:1889663-1893833|-	IAA9,IAA8	indole-3-acetic acid inducible 9 | indoleacetic acid-induced protein 8	83.847	105.774	92.849	94.1567	112.953	110.319	114.268	112.513	157.738	150.454	126.578	144.923	118.906	111.155	115.97	115.344
Glyma.01G019500	Gm01:1908816-1909831|+	--	hydroxyproline-rich glycoprotein family protein	50.902	50.285	44.735	48.6407	34.078	41.63	32.471	36.0597	69.239	101.041	84.465	84.915	36.737	37.811	36.264	36.9373
Glyma.01G019600	Gm01:1933006-1935512|+	--	Homeodomain-like superfamily protein	3.416	3.381	4.489	3.762	3.045	3.868	3.353	3.422	4.917	5.301	4.642	4.95333	3.051	3.727	3.873	3.55033
Glyma.01G019700	Gm01:1943969-1945989|-	bHLH093	beta HLH protein 93	19.382	23.556	22.424	21.7873	14.076	11.129	14.38	13.195	42.549	43.657	28.656	38.2873	12.954	15.56	14.653	14.389
Glyma.01G019800	Gm01:1978589-1984735|-	--	Protein of unknown function (duplicated DUF1399)	126.416	165.034	226.45	172.633	290.082	217.046	246.55	251.226	220.73	197.317	186.974	201.674	290.977	271.047	306.596	289.54
Glyma.01G019900	Gm01:1986805-1991641|-	--	--	5.506	4.952	7.188	5.882	9.604	8.481	8.626	8.90367	7.286	8.744	7.623	7.88433	11.364	7.971	9.218	9.51767
Glyma.01G020100	Gm01:2006220-2015983|+	--	Leucine-rich repeat protein kinase family protein	42.957	46.678	61.763	50.466	50.381	32.9	38.281	40.5207	46.265	44.762	40.493	43.84	54.018	48.306	49.417	50.5803
Glyma.01G020200	Gm01:2017558-2018441|-	ATBRK1,BRK1,HSPC300	BRICK1, putative	13.124	14.134	16.984	14.7473	32.014	32.666	29.086	31.2553	9.56	13.917	12.299	11.9253	38.269	29.196	28.178	31.881
Glyma.01G020300	Gm01:2019357-2027750|-	--	Zincin-like metalloproteases family protein	20.657	21.133	26.535	22.775	41.618	44.52	46.265	44.1343	20.064	21.734	20.898	20.8987	41.036	44.605	41.787	42.476
Glyma.01G020450	Gm01:2047285-2047515|+	--	--	3.36	3.389	1.375	2.708	2.088	1.268	2.148	1.83467	2.975	6.297	2.271	3.84767	2.553	2.118	0	1.557
Glyma.01G020500	Gm01:2047611-2063177|-	AGL21	AGAMOUS-like 21	7.158	7.642	3.521	6.107	7.009	8.578	8.214	7.93367	9.042	10.05	7.651	8.91433	10.15	10.385	6.11	8.88167
Glyma.01G020900	Gm01:2111577-2116367|-	ATCAD7,CAD7,ELI3,ELI3-1	elicitor-activated gene 3-1	7.068	4.789	4.01	5.289	9.431	8.663	9.383	9.159	1.131	3.587	2.777	2.49833	15.066	9.115	8.661	10.9473
Glyma.01G021200	Gm01:2155423-2161792|-	--	Di-glucose binding protein with Kinesin motor domain	0.935	1.305	1.489	1.243	1.517	1.794	1.236	1.51567	0.347	1.204	1.167	0.906	1.659	1.485	1.077	1.407
Glyma.01G021301	Gm01:2166248-2170669|+	--	Exostosin family protein	3.397	3.963	5.682	4.34733	5.353	5.822	5.576	5.58367	5.355	5.392	4.793	5.18	5.653	4.895	6.625	5.72433
Glyma.01G021400	Gm01:2174923-2183088|-	--	RNA-binding KH domain-containing protein	18.648	18.484	25.181	20.771	30.868	28.899	29.462	29.743	17.908	23.011	22.969	21.296	29.452	30.656	29.421	29.843
Glyma.01G021600	Gm01:2196557-2201010|-	--	--	22.076	23.425	32.666	26.0557	48.864	54.059	48.033	50.3187	34.479	33.278	34.494	34.0837	48.757	50.898	51.088	50.2477
Glyma.01G022100	Gm01:2217353-2219008|+	HTA10	histone H2A 10	75.403	76.303	72.248	74.6513	75.397	72.27	69.311	72.326	58.667	71.201	67.262	65.71	75.254	71.902	72.837	73.331
Glyma.01G022400	Gm01:2244684-2250096|+	--	Protein kinase superfamily protein	26.791	24.867	14.716	22.1247	31.433	27.191	27.685	28.7697	5.128	7.719	8.241	7.02933	36.006	30.451	34.489	33.6487
Glyma.01G022500	Gm01:2255039-2260175|-	AIL6,PLT3	AINTEGUMENTA-like 6	10.584	10.112	4.816	8.504	5.261	7.869	7.622	6.91733	5.912	7.02	7.732	6.888	4.823	6.582	4.549	5.318
Glyma.01G022600	Gm01:2290162-2295678|+	--	U-box domain-containing protein kinase family protein	13.124	12.731	15.041	13.632	28.025	23.609	27.623	26.419	8.512	11.219	10.844	10.1917	23.244	26.753	27.308	25.7683
Glyma.01G022700	Gm01:2296540-2302169|-	--	Xanthine/uracil permease family protein	3.789	5.322	5.139	4.75	8.526	7.534	8.893	8.31767	7.768	8.123	6.787	7.55933	7.432	8.374	6.913	7.573
Glyma.01G022800	Gm01:2305728-2312690|+	--	--	5.292	3.848	4.761	4.63367	6.673	7.318	7.877	7.28933	4.086	5.462	4.849	4.799	6.232	8	7.759	7.33033
Glyma.01G023000	Gm01:2323216-2326357|-	--	--	29.757	33.536	34.233	32.5087	32.018	31.63	34.123	32.5903	39.787	44.136	44.27	42.731	30.107	28.287	34.435	30.943
Glyma.01G023200	Gm01:2340467-2348089|+	MSL2	MSCS-like 2	14.703	15.268	12.787	14.2527	21.542	25.3	25.583	24.1417	18.332	15.569	15.675	16.5253	22.58	23.694	23.169	23.1477
Glyma.01G023300	Gm01:2352046-2357060|-	--	O-fucosyltransferase family protein	13.57	13.341	10.164	12.3583	46.231	46.959	49.562	47.584	14.592	11.217	9.761	11.8567	48.22	48.986	41.634	46.28
Glyma.01G023500	Gm01:2376156-2382236|-	AGL22,SVP	K-box region and MADS-box transcription factor family protein	23.053	27.683	36.71	29.1487	30.113	24.432	26.962	27.169	27.745	32.718	30.52	30.3277	26.529	27.698	29.61	27.9457
Glyma.01G023600	Gm01:2389658-2411267|+	KAC1,KCA1,KAC2,KCA2	kinesin like protein for actin based chloroplast movement 1 | kinesin like protein for actin based chloroplast movement 2	6.366	7.174	8.013	7.18433	8.341	9.24	9.168	8.91633	8.557	9.949	10.577	9.69433	8.076	9.1	8.357	8.511
Glyma.01G023700	Gm01:2413917-2423149|+	--	Alkaline-phosphatase-like family protein	5.163	4.68	4.966	4.93633	5.021	4.594	4.973	4.86267	7.438	7.901	7.946	7.76167	4.787	5.519	4.973	5.093
Glyma.01G023767	Gm01:2435118-2437044|+	--	Chaperone DnaJ-domain superfamily protein	1.167	1.373	1.778	1.43933	2.528	2.239	1.872	2.213	1.218	1.268	1.669	1.385	2.282	1.81	1.775	1.95567
Glyma.01G023900	Gm01:2442628-2451673|-	UBP17	ubiquitin-specific protease 17	6.574	6.703	7.424	6.90033	10.355	11.32	11.107	10.9273	8.272	10.048	9.446	9.25533	9.805	11.104	10.972	10.627
Glyma.01G024000	Gm01:2464655-2466503|+	ATPUMP5,DIC1,UCP5	uncoupling protein 5	81.49	63.943	51.705	65.7127	46.459	90.106	107.97	81.5117	103.714	34.598	67.782	68.698	66.905	83.514	85.995	78.8047
Glyma.01G024500	Gm01:2511520-2513349|+	--	--	0.541	0.478	0.346	0.455	1.32	1.583	2.118	1.67367	2.504	0.669	1.287	1.48667	1.441	2.299	2.282	2.00733
Glyma.01G024600	Gm01:2513252-2515962|-	--	--	11.921	11.361	12.221	11.8343	13.461	14.579	14.183	14.0743	10.283	13.392	11.189	11.6213	13.721	15.656	14.437	14.6047
Glyma.01G024700	Gm01:2538080-2540748|+	CYCD4;1	CYCLIN D4;1	3.776	4.746	4.69	4.404	8.672	8.67	10.155	9.16567	8.08	7.856	6.656	7.53067	7.282	8.587	8.611	8.16
Glyma.01G025100	Gm01:2601016-2602031|+	--	--	67.644	88.023	96.831	84.166	84.472	96.094	101.744	94.1033	221.773	186.894	183.547	197.405	95.556	106.531	93.315	98.4673
Glyma.01G025200	Gm01:2615954-2620687|+	--	MATE efflux family protein	2.699	3.823	4.185	3.569	5.95	6.518	7.41	6.626	3.104	2.085	2.205	2.46467	4.287	4.843	4.853	4.661
Glyma.01G025300	Gm01:2648418-2652240|+	--	Phototropic-responsive NPH3 family protein	4.235	4.446	5.885	4.85533	4.907	5.441	4.61	4.986	6.428	7.874	6.339	6.88033	4.781	4.115	3.878	4.258
Glyma.01G025500	Gm01:2699026-2701464|-	--	2-oxoglutarate (2OG) and Fe(II)-dependent oxygenase superfamily protein	8.102	8.062	12.057	9.407	6.635	5.196	4.421	5.41733	16.067	12.064	13.001	13.7107	5.387	3.567	4.865	4.60633
Glyma.01G025600	Gm01:2702305-2705534|-	PIRL3	plant intracellular ras group-related LRR 3	16.412	17.347	17.052	16.937	18.729	16.863	16.188	17.26	14.367	14.949	16.168	15.1613	18.095	15.741	16.514	16.7833
Glyma.01G025800	Gm01:2712069-2715389|-	--	Octicosapeptide/Phox/Bem1p family protein	14.19	11.083	20.67	15.3143	8.911	10.826	6.607	8.78133	11.718	24.824	40.108	25.55	8.008	5.562	9.963	7.84433
Glyma.01G026000	Gm01:2731959-2740251|-	ATTAP1,TAP1	transporter associated with antigen processing protein 1	4.832	5.043	5.807	5.22733	6.559	6.747	7.354	6.88667	8.076	8.044	8.184	8.10133	6.674	6.931	6.241	6.61533
Glyma.01G026100	Gm01:2743357-2744053|+	--	Ribosomal protein L18e/L15 superfamily protein	110.534	99.857	97.235	102.542	84.933	86.508	92.072	87.8377	141.83	165.592	143.665	150.362	81.358	97.322	87.425	88.7017
Glyma.01G026200	Gm01:2746858-2754755|-	--	MATE efflux family protein	40.119	48.717	62.352	50.396	25.06	23.941	24.533	24.5113	111.911	115.226	107.754	111.63	27.723	26.552	21.826	25.367
Glyma.01G026400	Gm01:2764864-2767278|+	ARO4	armadillo repeat only 4	3.505	3.601	4.174	3.76	7.409	6.835	6.726	6.99	5.112	4.684	4.204	4.66667	7.841	7.252	7.747	7.61333
Glyma.01G026500	Gm01:2768064-2770961|-	--	F-box family protein	17.246	17.436	25.71	20.1307	31.683	32.433	29.495	31.2037	27.038	27.462	28.372	27.624	32.018	29.259	33.86	31.7123
Glyma.01G026600	Gm01:2780940-2782099|-	--	--	2.513	3.125	2.77	2.80267	7.656	7.101	7.759	7.50533	1.638	2.264	1.944	1.94867	9.135	7.13	5.994	7.41967
Glyma.01G026700	Gm01:2800415-2807879|-	AOAT2,GGT2	alanine-2-oxoglutarate aminotransferase 2	34.513	36.693	47.58	39.5953	58.081	54.41	56.188	56.2263	34.25	37.638	39.799	37.229	60.516	59.892	61.164	60.524
Glyma.01G026800	Gm01:2822856-2827231|+	PRS3	phosphoribosyl pyrophosphate (PRPP) synthase 3	2.442	2.131	3.279	2.61733	4.417	3.952	5.066	4.47833	2.617	3.215	2.652	2.828	3.782	3.841	4.248	3.957
Glyma.01G026900	Gm01:2833841-2837233|-	--	Putative thiol-disulphide oxidoreductase DCC	0.524	1.068	0.227	0.606333	0.999	1.171	0.857	1.009	1.694	0.982	0.92	1.19867	0.651	0.397	0.78	0.609333
Glyma.01G027200	Gm01:2852773-2852955|-	--	--	4.197	8.383	7.878	6.81933	0	1.037	0	0.345667	14.83	22.054	17.371	18.085	2.815	0	0	0.938333
Glyma.01G027300	Gm01:2856003-2860813|+	HAP13	Clathrin adaptor complexes medium subunit family protein	28.859	29.707	27.188	28.5847	32.551	32.33	32.336	32.4057	45.715	38.653	37.564	40.644	36.387	35.464	32.52	34.7903
Glyma.01G027500	Gm01:2877552-2880949|-	--	alpha/beta-Hydrolases superfamily protein	9.171	12.13	7.516	9.60567	14.21	14.078	15.644	14.644	10.489	8.292	7.137	8.63933	15.741	17.498	15.124	16.121
Glyma.01G027700	Gm01:2892721-2895828|-	--	--	15.883	15.49	16.417	15.93	20.298	22.424	22.617	21.7797	20.846	23.39	23.518	22.5847	19.035	20.517	19.704	19.752
Glyma.01G027800	Gm01:2899195-2903994|-	--	Protein of Unknown Function (DUF239)	2.108	3.539	3.303	2.98333	4.129	5.004	5.036	4.723	4.839	5.554	4.87	5.08767	5.016	4.433	3.783	4.41067
Glyma.01G027900	Gm01:2914925-2919046|-	--	Pectin lyase-like superfamily protein	0.828	1.805	1.97	1.53433	9.363	10.9	11.512	10.5917	0.458	1.125	0.799	0.794	12.119	13.005	10.687	11.937
Glyma.01G028100	Gm01:2932494-2937966|+	CRK2	cysteine-rich RLK (RECEPTOR-like protein kinase) 2	14.978	13.012	17.666	15.2187	14.198	11.867	10.623	12.2293	9.9	8.861	9.712	9.491	15.22	11.534	12.733	13.1623
Glyma.01G028300	Gm01:2952115-2961247|-	KNAT6,KNAT6L,KNAT6S	KNOTTED1-like homeobox gene 6	1.544	1.145	1.004	1.231	2.895	4.154	2.938	3.329	2.238	2.493	2.044	2.25833	3.249	2.929	2.188	2.78867
Glyma.01G028500	Gm01:3003412-3004139|+	--	--	39.442	36.146	12.318	29.302	312.099	265.253	283.478	286.943	17.136	15.206	13.205	15.1823	351.734	280.799	225.116	285.883
Glyma.01G028700	Gm01:3016963-3023369|-	NIK3	NSP-interacting kinase 3	12.802	13.572	15.608	13.994	18.406	18.249	19.93	18.8617	32.513	27.533	23.422	27.8227	17.388	17.084	16.248	16.9067
Glyma.01G028800	Gm01:3039934-3041270|-	--	Kelch repeat-containing F-box family protein	9.469	10.236	7.116	8.94033	8.457	8.188	9.125	8.59	7.739	4.519	7.669	6.64233	9.789	6.75	6.572	7.70367
Glyma.01G028900	Gm01:3062870-3067108|-	ACLA-1	ATP-citrate lyase A-1	43.12	37.688	46.545	42.451	49.086	39.647	41.068	43.267	54.122	61.86	54.654	56.8787	41.264	42.586	40.47	41.44
Glyma.01G029000	Gm01:3082339-3085101|+	--	signal recognition particle binding	37.711	35.606	38.058	37.125	34.783	37.679	37.055	36.5057	39.222	41.342	39.28	39.948	39.311	38.859	38.279	38.8163
Glyma.01G029100	Gm01:3086907-3092769|-	--	--	27.81	25.93	23.287	25.6757	27.093	28.961	25.457	27.1703	13.32	17.183	17.853	16.1187	23.611	23.736	23.894	23.747
Glyma.01G029200	Gm01:3101501-3102299|+	--	Ribosomal protein S27a / Ubiquitin family protein	227.701	225.922	235.371	229.665	195.037	210.37	206.299	203.902	334.952	372.962	340.901	349.605	212.235	218.424	218.715	216.458
Glyma.01G029400	Gm01:3125763-3127592|-	--	RNA polymerases N / 8 kDa subunit	40.812	36.581	52.682	43.3583	34.045	33.562	33.462	33.6897	43.537	48.083	50.188	47.2693	30.25	32.528	35.212	32.6633
Glyma.01G029500	Gm01:3133489-3138196|+	--	SBP (S-ribonuclease binding protein) family protein	14.692	16.398	19.445	16.845	18.816	18.853	18.971	18.88	19.246	20.718	16.836	18.9333	23.721	21.38	21.872	22.3243
Glyma.01G029600	Gm01:3139707-3143078|+	--	Transducin/WD40 repeat-like superfamily protein	57.59	59.393	60.523	59.1687	60.142	61.356	60.822	60.7733	58.605	59.848	60.333	59.5953	58.683	62.156	65.574	62.1377
Glyma.01G029700	Gm01:3143805-3144170|-	--	--	9.501	11.94	15.486	12.309	22.857	21.17	26.306	23.4443	7.501	11.339	13.097	10.6457	11.569	21.251	14.921	15.9137
Glyma.01G029800	Gm01:3151400-3154467|+	ARFA1B,ATARFA1B,ARFA1F,ATARFA1F	ADP-ribosylation factor A1B | ADP-ribosylation factor A1F	184.398	174.195	161.176	173.256	173.693	172.178	181.547	175.806	194.994	192.201	181.177	189.457	171.156	189.642	174.958	178.585
Glyma.01G030000	Gm01:3162882-3163699|+	--	--	6.664	10.293	7.252	8.06967	10.868	13.054	14.512	12.8113	4.501	8.261	6.746	6.50267	12.05	11.398	11.22	11.556
Glyma.01G030300	Gm01:3180981-3182125|+	--	Protein of unknown function (DUF1645)	18.928	20.888	6.061	15.2923	22.335	34.283	46.559	34.3923	40.72	9.517	17.356	22.531	33.242	39.015	44.663	38.9733
Glyma.01G030400	Gm01:3185681-3190328|-	AMSH2	associated molecule with the SH3 domain of STAM 2	19.564	19.593	20.555	19.904	24.117	26.147	22.564	24.276	24.765	30.755	35.63	30.3833	24.89	22.654	25.788	24.444
Glyma.01G030500	Gm01:3191946-3202996|+	BETA CA2,CA18,CA2	carbonic anhydrase 2	10.01	6.95	7.181	8.047	22.534	32.481	30.432	28.4823	14.654	17.799	17.504	16.6523	22.141	25.866	26.936	24.981
Glyma.01G030600	Gm01:3205191-3208762|-	--	Nucleic acid-binding, OB-fold-like protein	48.94	47.057	56.223	50.74	54.06	57.981	62.819	58.2867	75.522	77.633	74.042	75.7323	53.585	63.933	59.125	58.881
Glyma.01G030800	Gm01:3210940-3218373|+	--	Nucleic acid-binding, OB-fold-like protein	60.454	60.683	67.318	62.8183	72.898	80.043	77.626	76.8557	86.389	82.256	85.668	84.771	68.881	77.175	77.481	74.5123
Glyma.01G030900	Gm01:3236938-3240378|+	PG2	polygalacturonase 2	5.397	7.261	5.192	5.95	8.07	8.472	8.367	8.303	34.928	23.39	20.566	26.2947	6.798	7.929	6.763	7.16333
Glyma.01G031300	Gm01:3260584-3263258|+	--	Plant protein of unknown function (DUF936)	0.999	1.637	1.375	1.337	1.83	1.524	1.588	1.64733	0.701	1.436	0.994	1.04367	2.062	2.017	1.553	1.87733
Glyma.01G031400	Gm01:3267364-3273853|+	--	splicing factor PWI domain-containing protein / RNA recognition motif (RRM)-containing protein	42.146	41.698	49.006	44.2833	45.536	46.514	46.445	46.165	35.253	48.102	48.78	44.045	46.019	41.004	41.226	42.7497
Glyma.01G031500	Gm01:3281202-3285472|-	ALDH2B,ALDH2B7	aldehyde dehydrogenase 2B7	96.269	86.073	48.361	76.901	30.007	27.119	26.811	27.979	3.623	4.984	7.133	5.24667	23.16	27.213	25.341	25.238
Glyma.01G031700	Gm01:3301613-3304889|+	SPDS1	spermidine synthase 1	111.497	88.108	56.886	85.497	51.552	48.018	49.713	49.761	43.177	54.584	42.872	46.8777	45.447	52.238	45.069	47.5847
Glyma.01G031800	Gm01:3328491-3334560|+	KUP6	K+ uptake permease 6	9.768	10.27	13.411	11.1497	29.532	25.381	24.653	26.522	10.567	15.631	14.36	13.5193	29.566	26.836	30.199	28.867
Glyma.01G031900	Gm01:3342628-3348352|+	ATTPS9,TPS9,ATTPS10,TPS10,ATTPS8,ATTPSC,TPS8	trehalose-phosphatase/synthase 9 | trehalose phosphate synthase | trehalose-6-phosphatase synthase S8	65.713	62.21	44.378	57.4337	35.778	35.468	26.064	32.4367	40.557	50.895	62.818	51.4233	39.965	28.013	36.043	34.6737
Glyma.01G032000	Gm01:3363988-3367169|+	--	NHL domain-containing protein	5.982	7.078	6.178	6.41267	7.385	7.854	10.812	8.68367	16.022	13.452	10.153	13.209	6.992	9.373	6.783	7.716
Glyma.01G032100	Gm01:3374373-3387620|+	--	Adaptor protein complex AP-1, gamma subunit	19.697	19.308	17.48	18.8283	19.293	18.661	18.546	18.8333	20.502	20.378	20.029	20.303	18.918	19.559	18.6	19.0257
Glyma.01G032200	Gm01:3393407-3395058|-	--	RING/U-box superfamily protein	0.972	0.826	0.883	0.893667	1.263	1.227	1.717	1.40233	1.529	1.126	1.015	1.22333	1.878	1.83	1.462	1.72333
Glyma.01G032300	Gm01:3397070-3399094|-	--	--	6.51	5.16	6.216	5.962	10.59	9.65	11.124	10.4547	10.148	8.205	10.68	9.67767	8.738	11.14	12.11	10.6627
Glyma.01G032400	Gm01:3405122-3411804|+	--	disease resistance protein (TIR-NBS-LRR class), putative	0.657	0.979	1.967	1.201	1.669	1.429	1.385	1.49433	0.948	1.162	1.061	1.057	2.097	1.561	1.669	1.77567
Glyma.01G032500	Gm01:3415517-3426031|+	--	Threonyl-tRNA synthetase	56.201	52.073	55.094	54.456	51.511	53.004	57.183	53.8993	78.793	74.251	70.815	74.6197	49.615	55.945	54.866	53.4753
Glyma.01G032900	Gm01:3455854-3459900|+	--	disease resistance protein (TIR-NBS-LRR class), putative	3.106	3.609	3.362	3.359	4.959	5.55	5.682	5.397	3.549	3.304	3.801	3.55133	5.757	5.431	4.852	5.34667
Glyma.01G033000	Gm01:3459901-3462686|+	--	Disease resistance protein (TIR-NBS-LRR class) family	4.715	5.457	6.258	5.47667	9.076	9.422	8.384	8.96067	5.769	6.232	6.061	6.02067	7.667	8.516	7.868	8.017
Glyma.01G033101	Gm01:3469046-3470039|-	UGT76E1	UDP-glucosyl transferase 76E1	0.979	0.722	0.702	0.801	0.401	1.121	2.428	1.31667	0.947	1.207	1.813	1.32233	0.608	0	1.171	0.593
Glyma.01G033300	Gm01:3498868-3504620|+	--	disease resistance protein (TIR-NBS-LRR class), putative	9.73	9.163	11.212	10.035	12.787	13.244	14.318	13.4497	14.484	14.351	14.671	14.502	13.208	11.377	12.674	12.4197
Glyma.01G033400	Gm01:3504542-3505843|+	--	--	18.433	16.186	20.777	18.4653	20.71	22.176	21.987	21.6243	24.628	26.778	25.721	25.709	22.263	21.197	23.439	22.2997
Glyma.01G033700	Gm01:3526527-3533148|+	--	nodulin MtN21 /EamA-like transporter family protein	1.389	2.436	2.126	1.98367	1.38	1.192	0.499	1.02367	0.54	1.712	1.55	1.26733	0.776	0.969	0.833	0.859333
Glyma.01G033800	Gm01:3535963-3539620|+	--	nodulin MtN21 /EamA-like transporter family protein	11.144	20.666	18.316	16.7087	19.705	12.736	15.343	15.928	4.853	9.853	9.229	7.97833	17.773	16.19	16.122	16.695
Glyma.01G033900	Gm01:3545242-3549489|+	--	nodulin MtN21 /EamA-like transporter family protein	0.5	1.061	0.254	0.605	4.264	5.275	5.255	4.93133	0.152	0.471	0.401	0.341333	3.544	3.645	3.381	3.52333
Glyma.01G034100	Gm01:3564231-3569679|+	--	Protein kinase superfamily protein	1.34	2.288	2.864	2.164	6.136	5.182	5.962	5.76	1.636	3.037	2.195	2.28933	5.98	5.917	4.27	5.389
Glyma.01G034300	Gm01:3576999-3579581|-	TBL27	TRICHOME BIREFRINGENCE-LIKE 27	7.158	7.266	8.463	7.629	6.715	5.689	5.99	6.13133	20.328	17.848	17.343	18.5063	7.232	7.285	6.263	6.92667
Glyma.01G034402	Gm01:3581878-3584169|+	TBL27	TRICHOME BIREFRINGENCE-LIKE 27	0.871	1.184	0.823	0.959333	0.712	0.811	0.655	0.726	0.884	1.532	1.295	1.237	0.861	0.569	0.765	0.731667
Glyma.01G034600	Gm01:3588611-3591079|-	TBL27	TRICHOME BIREFRINGENCE-LIKE 27	7.924	6.953	7.232	7.36967	14.823	12.994	13.905	13.9073	5.923	8.882	7.249	7.35133	10.06	13.878	11.984	11.974
Glyma.01G035100	Gm01:3634293-3639642|+	ATSMO2,SMO2-1	sterol 4-alpha-methyl-oxidase 2-1	22.187	27.695	25.784	25.222	9.095	8.52	9.175	8.93	81.415	51.834	47.348	60.199	9.508	10.048	8.044	9.2
Glyma.01G035300	Gm01:3669977-3671577|+	--	--	1.135	3.205	3.706	2.682	6.606	5.925	6.002	6.17767	0.635	1.695	3.18	1.83667	7.163	7.936	7.535	7.54467
Glyma.01G035350	Gm01:3674608-3674700|-	--	--	2.318	0	4.47	2.26267	0	0	0	0	6.315	0	2.416	2.91033	0	2.621	2.74	1.787
Glyma.01G035500	Gm01:3708363-3708533|-	--	--	1.612	4.745	1.288	2.54833	1.322	2.385	5.413	3.04	0	0	0	0	3.256	1.324	0	1.52667
Glyma.01G035600	Gm01:3708685-3711700|-	ATCYCD1;1,CYCD1;1	CYCLIN D1;1	1.15	1.427	0.783	1.12	1.11	1.074	1.08	1.088	0.851	0.308	1.059	0.739333	1.236	0.689	0.85	0.925
Glyma.01G035700	Gm01:3729288-3732992|+	--	RNA-binding (RRM/RBD/RNP motifs) family protein	3.443	3.982	4.501	3.97533	4.375	4.182	4.619	4.392	4.139	6.136	5.3	5.19167	4.66	4.411	4.377	4.48267
Glyma.01G036000	Gm01:3762008-3764230|-	UGT74B1	UDP-glucosyl transferase 74B1	123.148	139.16	1.447	87.9183	0.757	0.742	0.292	0.597	0.493	0.292	0.663	0.482667	0.305	0.56	0.609	0.491333
Glyma.01G036200	Gm01:3782333-3802749|-	emb2004	RNI-like superfamily protein	6.119	5.627	7.661	6.469	9.904	10.646	10.608	10.386	9.266	11.519	9.986	10.257	9.984	12.051	10.731	10.922
Glyma.01G036300	Gm01:3804893-3805569|+	--	--	6.412	6.29	13.825	8.84233	6.343	5.023	8.195	6.52033	7.461	16.55	15.063	13.0247	9.117	8.538	8.733	8.796
Glyma.01G036500	Gm01:3812454-3816990|-	ARL1	ARG1-like 1	28.081	33.084	27.492	29.5523	26.185	25.93	23.924	25.3463	41.401	37.916	34.889	38.0687	25.768	28.587	28.972	27.7757
Glyma.01G036600	Gm01:3851298-3852529|-	--	C2H2 and C2HC zinc fingers superfamily protein	81.581	62.544	88.112	77.4123	70.086	52.709	40.015	54.27	35.689	57.126	67.447	53.4207	41.432	38.378	49.826	43.212
Glyma.01G036700	Gm01:3856316-3863599|-	--	Sterile alpha motif (SAM) domain-containing protein	20.583	21.257	21.044	20.9613	24.402	28.41	24.905	25.9057	22.438	22.959	22.487	22.628	22.545	23.198	22.99	22.911
Glyma.01G036751	Gm01:3887731-3887874|-	--	--	99.962	81.906	70.256	84.0413	254.592	370.07	304.357	309.673	76.368	102.773	100.16	93.1003	310.152	305.221	265.694	293.689
Glyma.01G036800	Gm01:3907274-3909016|-	--	Transducin/WD40 repeat-like superfamily protein	16.353	12.167	12.831	13.7837	15.531	12.92	13.485	13.9787	20.892	12.954	17.42	17.0887	15.665	11.957	15.261	14.2943
Glyma.01G036900	Gm01:3913409-3915026|-	--	Matrixin family protein	74.833	89.407	5.037	56.4257	2.734	5.554	6.284	4.85733	223.046	57.693	75.009	118.583	4.113	7.994	6.779	6.29533
Glyma.01G037200	Gm01:3937498-3938959|-	--	Matrixin family protein	38.036	28.472	40.235	35.581	37.108	46.049	59.369	47.5087	112.396	33.171	51.087	65.5513	50.32	51.685	55.872	52.6257
Glyma.01G037300	Gm01:3948924-3953640|-	--	--	19.056	22.693	26.443	22.7307	34.514	30.997	30.375	31.962	20.665	22.514	22.484	21.8877	33.258	34.16	31.282	32.9
Glyma.01G037400	Gm01:3963205-3967273|-	--	zinc ion binding	9.732	10.83	9.054	9.872	17.867	19.136	17.328	18.1103	9.964	12.434	10.827	11.075	16.697	17.232	15.989	16.6393
Glyma.01G037500	Gm01:3977874-3979397|+	ARR3	response regulator 3	0.875	0.98	0.715	0.856667	3.233	3.215	4.007	3.485	0.654	0.637	0.841	0.710667	2.811	1.601	1.641	2.01767
Glyma.01G037600	Gm01:3993456-3996607|+	ATFH8,FH8	formin 8	5.475	5.206	3.688	4.78967	5.783	5.269	5.238	5.43	3.825	4.002	4.235	4.02067	5.287	4.888	5.702	5.29233
Glyma.01G037700	Gm01:3996879-4002282|-	--	--	12.043	17.737	18.689	16.1563	15.077	18.673	16.921	16.8903	20.836	21.489	22.075	21.4667	15.151	14.635	13.888	14.558
Glyma.01G037800	Gm01:4003044-4004008|+	GLP7	germin-like protein 7	1.462	1.49	1.468	1.47333	15.066	11.804	11.427	12.7657	0.56	1.811	0.591	0.987333	18.324	12.624	12.008	14.3187
Glyma.01G037900	Gm01:4005753-4007658|-	GATL9,LGT8	glucosyl transferase family 8	11.722	16.798	13.957	14.159	32.367	44.488	49.476	42.1103	73.173	21.52	33.378	42.6903	45.997	58.559	54.218	52.9247
Glyma.01G038002	Gm01:4017568-4023704|-	AT-E1 ALPHA,E1 ALPHA,IAR4	pyruvate dehydrogenase complex E1 alpha subunit | Thiamin diphosphate-binding fold (THDP-binding) superfamily protein	2.7	2.614	2.967	2.76033	4.078	4.716	4.92	4.57133	2.748	2.656	2.287	2.56367	3.6	5.384	4.966	4.65
Glyma.01G038100	Gm01:4024912-4032460|-	EMB25,ISE2,PDE317	DEAD/DEAH box helicase, putative	3.135	3.197	4.042	3.458	4.841	5.529	5.055	5.14167	3.488	4.759	4.827	4.358	5.012	4.803	5.639	5.15133
Glyma.01G038250	Gm01:4036603-4038272|-	SNL4	SIN3-like 4	18.375	21.126	22.982	20.8277	28.989	31.058	30.198	30.0817	23.355	24.687	28.691	25.5777	31.776	28.261	30.154	30.0637
Glyma.01G038300	Gm01:4042644-4049271|-	SNL4	SIN3-like 4	16.585	16.159	17.087	16.6103	24.786	22.999	25.466	24.417	20.807	19.584	19.972	20.121	27.302	25.233	26.467	26.334
Glyma.01G038400	Gm01:4083238-4087578|+	--	ARM repeat superfamily protein	1.364	1.881	1.545	1.59667	2.829	2.981	2.986	2.932	2.801	2.346	1.976	2.37433	2.241	2.165	1.78	2.062
Glyma.01G038500	Gm01:4107181-4109537|+	--	Domain of unknown function (DUF23)	15.931	13.763	6.905	12.1997	13.141	20.499	20.705	18.115	26.311	8.634	14.845	16.5967	15.481	19.787	21.503	18.9237
Glyma.01G038600	Gm01:4121856-4124662|+	--	myb-like transcription factor family protein	7.878	10.246	7.002	8.37533	16.456	22.45	31.481	23.4623	55.183	27.504	20.897	34.528	18.204	16.925	16.604	17.2443
Glyma.01G038700	Gm01:4149124-4152643|+	--	--	15.265	12.765	17.143	15.0577	15.816	17.226	17.596	16.8793	12.09	16.657	17.737	15.4947	15.687	16.55	17.569	16.602
Glyma.01G038800	Gm01:4154416-4158746|-	PP2A-2	protein phosphatase 2A-2	40.65	43.33	35.137	39.7057	37.313	36.373	39.486	37.724	38.06	36.591	36.651	37.1007	38.583	37.803	38.914	38.4333
Glyma.01G038900	Gm01:4174758-4177363|-	CLE26	CLAVATA3/ESR-RELATED 26	13.113	8.868	14.856	12.279	23.106	28.341	30.083	27.1767	12.507	21.248	27.252	20.3357	17.511	21.423	20.172	19.702
Glyma.01G039100	Gm01:4227186-4229268|+	SHW1	short hypocotyl in white light1	12.332	15.024	16.55	14.6353	25.284	27.025	27.238	26.5157	15.128	12.083	13.516	13.5757	26.205	25.183	25.646	25.678
Glyma.01G039200	Gm01:4231472-4235321|-	BPE,BPEp,BPEub,ZCW32	BIG PETAL P	1.772	2.41	2.272	2.15133	2.337	2.82	3.455	2.87067	3.653	3.188	2.702	3.181	2.436	2.852	2.315	2.53433
Glyma.01G039500	Gm01:4282266-4287276|+	CW14	Protein of unknown function (DUF1336)	20.408	21.421	12.874	18.2343	16.245	15.42	15.385	15.6833	10.344	11.269	12.563	11.392	14.526	14.897	12.304	13.909
Glyma.01G039800	Gm01:4308170-4313795|+	--	Galactosyltransferase family protein	2.733	3.221	2.781	2.91167	3.28	3.831	4.212	3.77433	2.85	3.216	2.736	2.934	3.82	3.822	3.52	3.72067
Glyma.01G039900	Gm01:4315955-4317916|-	--	Putative membrane lipoprotein	2.358	2.561	3.033	2.65067	6.553	7.997	5.972	6.84067	2.654	2.55	2.351	2.51833	8.327	5.098	4.945	6.12333
Glyma.01G040000	Gm01:4328491-4330093|+	ATGSTU18,GST29,GSTU18	glutathione S-transferase TAU 18	46.996	57.784	69.865	58.215	67.835	67.275	63.053	66.0543	48.595	49.256	48.601	48.8173	70.635	71.072	70.529	70.7453
Glyma.01G040100	Gm01:4333703-4334578|+	ATGSTU18,GST29,GSTU18	glutathione S-transferase TAU 18	0.515	2.095	6.001	2.87033	0.437	0.79	1.341	0.856	3.062	1.489	0.949	1.83333	0.528	2.213	1.968	1.56967
Glyma.01G040300	Gm01:4345132-4350690|+	--	Tetratricopeptide repeat (TPR)-like superfamily protein	1.412	2.222	2.743	2.12567	9	8.342	8.479	8.607	0.493	1.246	1.594	1.111	7.712	7.965	7.701	7.79267
Glyma.01G040400	Gm01:4361860-4372397|+	--	Actin cross-linking protein	31.927	30.846	19.43	27.401	30.79	34.322	32.312	32.4747	74.239	25.621	43.894	47.918	32.244	35.655	42.37	36.7563
Glyma.01G040500	Gm01:4372978-4374946|+	--	--	0.537	0.438	0.654	0.543	1.096	0.896	1.11	1.034	1.044	1.764	1.343	1.38367	0.923	1.084	0.805	0.937333
Glyma.01G040600	Gm01:4381429-4383872|+	--	DNAJ heat shock family protein	2.423	2.583	0.623	1.87633	2.147	3.364	3.362	2.95767	3.414	0.679	1.324	1.80567	2.894	3.838	3.901	3.54433
Glyma.01G040700	Gm01:4384228-4385405|-	ATH2,ATTRX2,ATTRXH2,TRX2,TRXH2	thioredoxin 2	11.15	6.954	7.797	8.63367	20.945	22.93	26.923	23.5993	20.963	37.523	28.888	29.1247	18.474	22.1	14.922	18.4987
Glyma.01G040900	Gm01:4387738-4394488|-	EMB2733,ESP3	RNA helicase family protein	3.094	3.312	2.779	3.06167	1.856	1.712	1.52	1.696	2.664	3.05	3.255	2.98967	1.935	1.307	1.358	1.53333
Glyma.01G041000	Gm01:4389358-4389878|+	--	--	0.916	1.329	2.683	1.64267	2.071	1.12	1.044	1.41167	1.298	2.099	1.239	1.54533	0.729	1.28	0.062	0.690333
Glyma.01G041100	Gm01:4395592-4396658|-	ATH2,ATTRX2,ATTRXH2,TRX2,TRXH2	thioredoxin 2	0.208	0.318	0.09	0.205333	4.098	1.962	2.682	2.914	0.504	0.424	0.398	0.442	2.207	6.771	3.185	4.05433
Glyma.01G041200	Gm01:4412581-4413990|-	ATH2,ATTRX2,ATTRXH2,TRX2,TRXH2	thioredoxin 2	4.767	3.205	1.311	3.09433	47.886	64.207	78.207	63.4333	6.693	8.831	3.936	6.48667	78.682	63.824	61.082	67.8627
Glyma.01G041300	Gm01:4420016-4426735|-	--	glycine-rich protein	14.444	13.293	16.652	14.7963	16.901	20.026	20.572	19.1663	22.058	20.369	20.633	21.02	19.346	20.221	21.453	20.34
Glyma.01G041400	Gm01:4449073-4453633|-	NRT1.7	nitrate transporter 1.7	33.311	19.045	25.411	25.9223	20.384	31.123	34.07	28.5257	15.833	13.886	12.448	14.0557	12.397	14.984	14.437	13.9393
Glyma.01G041500	Gm01:4477067-4481961|+	--	5\'-AMP-activated protein kinase-related	3.126	3.073	3.245	3.148	2.745	2.734	2.892	2.79033	3.42	3.646	3.367	3.47767	2.408	3.021	2.981	2.80333
Glyma.01G041600	Gm01:4481500-4485194|-	--	Regulator of chromosome condensation (RCC1) family protein	1.866	2.126	3.56	2.51733	4.56	4.476	4.298	4.44467	4.158	4.136	4.58	4.29133	4.511	3.886	3.795	4.064
Glyma.01G041651	Gm01:4486559-4488503|-	ATHB54,HB54	homeobox protein 54	18.331	14.451	15.367	16.0497	21.132	21.506	19.644	20.7607	14.208	17.738	16.334	16.0933	19.335	20.996	21.673	20.668
Glyma.01G041700	Gm01:4520881-4523935|-	ATHB-1,ATHB1,HAT5,HB-1,HD-ZIP-1	homeobox 1	22.742	22.635	27.906	24.4277	52.252	51.131	52.462	51.9483	15.525	18.081	16.076	16.5607	47.802	57.212	49.341	51.4517
Glyma.01G042100	Gm01:4594684-4601283|+	ATNRT1:2,NRT1:2,NTL1	nitrate transporter 1:2	4.66	4.007	3.346	4.00433	15.61	16.33	17.588	16.5093	2.206	1.951	1.427	1.86133	14.255	15.139	15.015	14.803
Glyma.01G042200	Gm01:4603187-4603384|-	--	--	0	2.354	0.952	1.102	0	0.879	0.999	0.626	0	0	0	0	2.364	0	0	0.788
Glyma.01G042300	Gm01:4604687-4609561|-	PLP,PLPA,PLPB,PLPC	PAS/LOV protein B	12.298	14.488	11.901	12.8957	22.508	25.167	23.799	23.8247	10.665	14.018	13.878	12.8537	23.533	22.064	24.402	23.333
Glyma.01G042400	Gm01:4630337-4634438|+	--	Protein kinase superfamily protein	11.355	11.13	15.441	12.642	18.754	20.732	18.562	19.3493	18.061	17.902	16.757	17.5733	18.525	18.145	19.034	18.568
Glyma.01G042800	Gm01:4662351-4668592|-	--	Protein of unknown function (DUF1664)	68.002	70.041	66.575	68.206	86.164	80.377	84.364	83.635	50.282	58.947	57.474	55.5677	87.559	83.73	88.926	86.7383
Glyma.01G042900	Gm01:4671569-4673567|-	--	zinc ion binding;transcription regulators	2.975	3.067	2.425	2.82233	3.269	2.741	3.279	3.09633	4.659	2.83	2.555	3.348	2.684	3.233	3.876	3.26433
Glyma.01G043000	Gm01:4674448-4678980|+	ATWHY1,PTAC1,WHY1	ssDNA-binding transcriptional regulator	1.744	1.792	2.184	1.90667	1.466	2.503	1.91	1.95967	2.475	2.311	2.094	2.29333	1.67	2.106	2.912	2.22933
Glyma.01G043400	Gm01:4719623-4723363|+	--	Cystathionine beta-synthase (CBS) protein	2.279	2.284	0.344	1.63567	2.989	3.428	3.63	3.349	8.203	3.696	2.13	4.67633	2.382	2.729	3.126	2.74567
Glyma.01G043600	Gm01:4742233-4745952|+	ATUBC2,UBC2	ubiquiting-conjugating enzyme 2	1.987	1.464	2.016	1.82233	1.517	2.979	3.222	2.57267	0.938	1.586	2.281	1.60167	2.135	2.682	1.267	2.028
Glyma.01G043800	Gm01:4763236-4768555|+	IQD28	IQ-domain 28	5.741	6.527	6.204	6.15733	9.736	9.68	9.425	9.61367	6.657	7.995	7.042	7.23133	8.908	8.978	7.012	8.29933
Glyma.01G043925	Gm01:4782090-4782269|+	ATCAX1,CAX1,RCI4	cation exchanger 1	8.7	5.775	1.162	5.21233	1.191	11.802	6.105	6.366	6.849	2.685	1.286	3.60667	5.844	2.385	5.301	4.51
Glyma.01G044000	Gm01:4819223-4820812|-	--	SOUL heme-binding family protein	0.205	0.418	0.296	0.306333	0.756	1.352	0.367	0.825	0	0.63	0.262	0.297333	0.917	1.358	1.156	1.14367
Glyma.01G044100	Gm01:4836022-4839972|-	APK2B	protein kinase 2B	40.903	38.18	31.68	36.921	32.698	28.409	31.562	30.8897	39.815	22.001	28.548	30.1213	34.278	35.943	36.458	35.5597
Glyma.01G044200	Gm01:4863892-4867751|+	ATUTR3,UTR3	UDP-galactose transporter 3	60.324	51.818	26.169	46.1037	16.168	14.396	16.078	15.5473	31.742	29.4	29.491	30.211	18.05	17.371	18.328	17.9163
Glyma.01G044300	Gm01:4868980-4876297|-	AtMYB88,MYB88	myb domain protein 88	1.303	1.492	1.623	1.47267	5.185	4.998	4.968	5.05033	0.583	1.16	0.835	0.859333	5.492	5.768	4.439	5.233
Glyma.01G044600	Gm01:4913630-4916458|-	ATHB13	Homeobox-leucine zipper protein family	5.126	7.097	6.767	6.33	3.948	3.16	3.914	3.674	3.044	4.819	6.659	4.84067	6.561	3.839	2.848	4.416
Glyma.01G044650	Gm01:4940770-4942769|-	--	--	6.544	9.417	11.31	9.09033	11.091	14.219	13.715	13.0083	11.641	9.945	9.033	10.2063	12.84	18.7	14.031	15.1903
Glyma.01G044800	Gm01:4974958-4976606|-	KDR	basic helix-loop-helix (bHLH) DNA-binding superfamily protein	0.725	0.591	0.401	0.572333	0.117	0.313	0.296	0.242	2.543	3.715	4.875	3.711	0.071	0.241	0.066	0.126
Glyma.01G044900	Gm01:5021811-5023253|-	--	Cyclophilin-like peptidyl-prolyl cis-trans isomerase family protein	11.14	14.476	16.598	14.0713	16.461	12.978	14.008	14.4823	11.819	16.644	13.506	13.9897	18.433	14.849	14.581	15.9543
Glyma.01G045100	Gm01:5051201-5055663|+	--	Galactose oxidase/kelch repeat superfamily protein	31.773	31.937	12.164	25.2913	19.818	22.479	19.637	20.6447	11.996	11.743	13.377	12.372	19.544	21.223	21.737	20.8347
Glyma.01G045200	Gm01:5097352-5098234|+	--	--	52.634	74.684	76.811	68.043	116.542	102.149	96.875	105.189	16.196	26.949	21.885	21.6767	98.717	106.857	115.159	106.911
Glyma.01G045300	Gm01:5123895-5127004|+	--	mucin-related	3.403	3.175	3.44	3.33933	4.302	4.183	4.801	4.42867	3.658	4.642	4.403	4.23433	3.26	4.942	4.324	4.17533
Glyma.01G045400	Gm01:5132408-5135349|-	ATHVA22C,HVA22C	HVA22 homologue C	1.24	1.167	1.156	1.18767	3.684	2.63	2.465	2.92633	1.272	1.947	2.283	1.834	4.361	3.027	2.078	3.15533
Glyma.01G045500	Gm01:5218385-5220328|-	--	TCP family transcription factor	29.055	23.385	33.085	28.5083	32.781	42.052	36.015	36.9493	11.9	26.257	25.541	21.2327	27.884	29.341	30.118	29.1143
Glyma.01G045700	Gm01:5257160-5262634|-	--	Mog1/PsbP/DUF1795-like photosystem II reaction center PsbP family protein	12.664	12.412	11.538	12.2047	16.502	21.044	21.529	19.6917	12.529	14.109	13.997	13.545	16.468	17.224	17.361	17.0177
Glyma.01G045800	Gm01:5268468-5272771|-	PNC1	peroxisomal adenine nucleotide carrier 1	16.894	15.775	9.973	14.214	21.761	23.152	26.569	23.8273	20.111	10.618	14.766	15.165	19.891	27.927	25.745	24.521
Glyma.01G046000	Gm01:5308607-5311757|+	--	Fatty acid/sphingolipid desaturase	26.997	22.879	3.587	17.821	3.568	4.265	4.582	4.13833	5.144	3.581	3.101	3.942	4.478	4.555	3.677	4.23667
Glyma.01G046200	Gm01:5318266-5321906|-	--	Haloacid dehalogenase-like hydrolase (HAD) superfamily protein	14.698	17.726	19.133	17.1857	21.093	21.921	21.759	21.591	17.872	18.156	18.912	18.3133	19.441	24.648	23.051	22.38
Glyma.01G046300	Gm01:5328439-5330198|-	UGT73B5	UDP-glucosyl transferase 73B5	5.693	10.42	10.719	8.944	5.177	5.142	3.913	4.744	0.872	1.048	1.49	1.13667	7.646	8.732	2.951	6.443
Glyma.01G046351	Gm01:5341978-5342148|+	--	--	219.268	373.26	371.019	321.182	96.535	75.113	71.717	81.1217	47.627	70.472	74.273	64.124	153.018	100.617	99.684	117.773
Glyma.01G046400	Gm01:5344555-5347860|+	ATORC6,ORC6	origin recognition complex protein 6	22.753	41.114	46.328	36.7317	11.529	7.931	9.174	9.54467	7.118	10.021	11.373	9.504	15.629	8.085	9.25	10.988
Glyma.01G046500	Gm01:5352310-5356674|+	SBH2	sphingoid base hydroxylase 2	10.74	12.767	13.091	12.1993	13.198	12.502	11.858	12.5193	15.094	9.872	9.479	11.4817	14.428	14.83	13.428	14.2287
Glyma.01G046700	Gm01:5377080-5382210|-	--	S-adenosyl-L-methionine-dependent methyltransferases superfamily protein	49.59	56.071	9.288	38.3163	9.013	9.571	8.71	9.098	25.348	11.489	9.842	15.5597	11.058	8.832	7.545	9.145
Glyma.01G047000	Gm01:5473660-5475689|-	--	Ribosomal protein L34e superfamily protein	200.265	193.41	228.701	207.459	165.81	170.922	177.721	171.484	298.934	329.546	315.678	314.719	179.307	201.322	206.145	195.591
Glyma.01G047100	Gm01:5492609-5500809|+	--	GDA1/CD39 nucleoside phosphatase family protein	29.816	29.626	30.056	29.8327	40.216	45.589	43.028	42.9443	33.898	35.53	32.622	34.0167	42.977	43.904	46.248	44.3763
Glyma.01G047300	Gm01:5504534-5507980|+	--	glycine-rich protein	3.534	3.646	3.55	3.57667	6.66	5.515	6.537	6.23733	6.558	4.193	5.258	5.33633	5.258	6.065	6.298	5.87367
Glyma.01G047400	Gm01:5509570-5513313|+	MS1	RING/FYVE/PHD zinc finger superfamily protein	5.389	6.252	7.483	6.37467	6.254	7.644	7.607	7.16833	7.646	8.415	7.943	8.00133	6.002	7.075	7.095	6.724
Glyma.01G047600	Gm01:5532133-5535140|+	--	--	2.435	1.153	2.069	1.88567	5.292	6.062	5.4	5.58467	2.99	3.957	2.155	3.034	4.554	4.648	4.452	4.55133
Glyma.01G047700	Gm01:5538638-5543214|+	--	RING/FYVE/PHD zinc finger superfamily protein	63.281	66.118	53.651	61.0167	52.919	47.262	48.595	49.592	47.838	45.46	46.923	46.7403	53.098	50.467	52.47	52.0117
Glyma.01G048000	Gm01:5578295-5591229|+	--	Protein of unknown function (DUF1666)	4.954	5.106	3.047	4.369	8.606	8.225	9.598	8.80967	2.195	4.205	3.984	3.46133	9.041	7.329	6.44	7.60333
Glyma.01G048100	Gm01:5594324-5596640|+	OTP85	Pentatricopeptide repeat (PPR) superfamily protein	1.028	0.85	0.97	0.949333	0.77	0.799	0.779	0.782667	0.846	1.318	1.073	1.079	0.601	1.054	0.782	0.812333
Glyma.01G048400	Gm01:5616888-5620405|+	--	Ribonuclease T2 family protein	5.503	8.38	10.443	8.10867	8.377	9.757	7.031	8.38833	2.316	2.029	2.274	2.20633	9.178	7.232	4.162	6.85733
Glyma.01G048500	Gm01:5648704-5654856|+	GALT1	galactosyltransferase1	30.68	28.495	24.971	28.0487	19.473	16.435	15.877	17.2617	18.889	17.034	19.723	18.5487	18.067	15.074	16.567	16.5693
Glyma.01G048600	Gm01:5657870-5659753|-	--	--	1.487	1.517	1.293	1.43233	0.633	0.614	0.695	0.647333	1.446	1.771	1.545	1.58733	0.702	0.927	1.069	0.899333
Glyma.01G048700	Gm01:5670061-5671168|+	--	RING/U-box superfamily protein	6.804	8.722	5.236	6.92067	4.072	4.984	5.407	4.821	2.598	3.987	4.172	3.58567	4.791	5.1	5.169	5.02
Glyma.01G048800	Gm01:5671117-5673966|-	--	Glucose-methanol-choline (GMC) oxidoreductase family protein	3.031	3.494	3.485	3.33667	4.876	4.359	4.575	4.60333	1.515	2.248	2.186	1.983	5.432	4.315	4.036	4.59433
Glyma.01G049100	Gm01:5706766-5709121|-	--	Homeodomain-like superfamily protein	17.557	14.728	19.903	17.396	28.881	34.057	33.85	32.2627	11.799	19.654	17.213	16.222	31.234	26.713	30.243	29.3967
Glyma.01G049400	Gm01:5752772-5757091|+	CDF3	cycling DOF factor 3	1.248	1.679	1.322	1.41633	3.063	4.903	5.309	4.425	2.103	2.136	2.358	2.199	3.245	4.105	3.419	3.58967
Glyma.01G049900	Gm01:5851510-5853133|-	EMB93,SOLDAT10	Mitochondrial transcription termination factor family protein	3.139	2.78	3.42	3.113	4.231	3.292	3.911	3.81133	2.765	3.656	3.583	3.33467	4.007	3.96	3.645	3.87067
Glyma.01G050100	Gm01:5876302-5878515|-	AT-EXP1,ATEXP1,ATEXPA1,ATHEXP ALPHA 1.2,EXP1,EXPA1	expansin A1	6.011	5.573	4.995	5.52633	15.177	12.2	10.914	12.7637	6.466	10.919	7.518	8.301	13.159	9.639	8.107	10.3017
Glyma.01G050400	Gm01:5953090-5959773|-	--	RING/U-box superfamily protein	9.738	10.874	12.232	10.948	14.224	14.915	14.109	14.416	13.811	13.488	11.261	12.8533	14.698	14.493	13.348	14.1797
Glyma.01G050500	Gm01:5982951-5986006|-	--	cAMP-regulated phosphoprotein 19-related protein	20.987	21.74	16.752	19.8263	29.124	28.787	30.147	29.3527	19.135	18.791	16.976	18.3007	28.358	29.634	26.928	28.3067
Glyma.01G050700	Gm01:6015254-6016029|+	--	Uncharacterised protein family (UPF0497)	0.573	1.746	0.476	0.931667	8.74	5.712	9.444	7.96533	0	0	0	0	11.747	12.265	4.927	9.64633
Glyma.01G050900	Gm01:6017097-6019123|-	PQL1,PQL2	PsbQ-like 2	0.7	0.952	1.688	1.11333	2.883	2.709	3.412	3.00133	0	0.558	0.299	0.285667	6.734	4.328	6.5	5.854
Glyma.01G051300	Gm01:6049546-6051316|-	ANAC029,ATNAP,NAP	NAC-like, activated by AP3/PI	82.689	111.789	151.924	115.467	233.612	190.678	158.87	194.387	43.718	40.084	69.163	50.9883	233.794	207.021	255.308	232.041
Glyma.01G051400	Gm01:6073561-6083832|+	emb1579	ATP/GTP-binding protein family	19.441	20.682	25.119	21.7473	28.999	27.906	29.298	28.7343	22.586	29.352	26.774	26.2373	28.365	27.708	28.055	28.0427
Glyma.01G052200	Gm01:6316849-6324273|+	--	--	13.321	12.4	16.761	14.1607	15.563	15.714	16.594	15.957	15.008	15.868	13.903	14.9263	14.159	15.945	16.391	15.4983
Glyma.01G052300	Gm01:6325945-6332859|+	--	Arabinanase/levansucrase/invertase	0.628	0.654	0.73	0.670667	1.139	1.149	1.349	1.21233	0.699	0.85	0.688	0.745667	0.935	1.026	0.909	0.956667
Glyma.01G052400	Gm01:6355697-6359401|-	--	--	18.209	18.057	14.464	16.91	18.319	17.79	18.12	18.0763	16.632	14.813	16.494	15.9797	17.849	18.883	18.48	18.404
Glyma.01G052500	Gm01:6360864-6367323|-	--	O-fucosyltransferase family protein	1.46	1.862	1.692	1.67133	2.598	2.502	2.819	2.63967	1.555	2.144	1.681	1.79333	2.824	2.521	2.683	2.676
Glyma.01G052600	Gm01:6418024-6428444|-	VIK	VH1-interacting kinase	15.275	15.509	20.834	17.206	29.914	28.454	27.744	28.704	15.803	17.626	17.613	17.014	28.993	27.404	29.135	28.5107
Glyma.01G052700	Gm01:6429687-6432827|-	--	--	3.441	4.703	3.341	3.82833	3.7	4.319	3.593	3.87067	3.734	3.527	3.321	3.52733	3.27	4.627	3.967	3.95467
Glyma.01G052800	Gm01:6440643-6445585|-	ATVTI12,VTI12,VTI1B	Vesicle transport v-SNARE family protein	12.168	14.728	18.462	15.1193	19.449	18.758	18.893	19.0333	18.334	18.86	19.092	18.762	19.841	18.79	21.516	20.049
Glyma.01G053100	Gm01:6608687-6614655|+	AGO7,ZIP	Argonaute family protein	0.633	0.992	0.209	0.611333	2.218	2.26	2.1	2.19267	0.249	0.298	0.156	0.234333	1.545	1.42	1.022	1.329
Glyma.01G053200	Gm01:6621553-6627166|-	--	Prefoldin chaperone subunit family protein	10.643	12.313	12.959	11.9717	10.03	11.643	11.238	10.9703	11.778	13.339	15.293	13.47	11.691	11.109	9.521	10.7737
Glyma.01G053300	Gm01:6699704-6706859|-	--	DHHC-type zinc finger family protein	5.551	6.651	7.68	6.62733	9.418	8.186	9.099	8.901	8.014	10.647	10.283	9.648	8.672	7.975	7.882	8.17633
Glyma.01G053400	Gm01:6744356-6747125|+	--	PAS domain-containing protein tyrosine kinase family protein	12.449	7.266	11.766	10.4937	10.239	11.639	5.285	9.05433	24.393	13.491	10.178	16.0207	7.291	6.039	9.576	7.63533
Glyma.01G053700	Gm01:6787368-6793540|+	--	PNAS-3 related	3.017	4.932	5.391	4.44667	4.23	5.364	6.257	5.28367	4.188	6.421	5.876	5.495	3.601	5.465	4.495	4.52033
Glyma.01G053800	Gm01:6800070-6805300|-	WRKY3,WRKY4	WRKY DNA-binding protein 3 | WRKY DNA-binding protein 4	24.643	24.578	29.677	26.2993	33.855	27.48	27.058	29.4643	22.112	25.173	27.675	24.9867	32.991	32.222	34.254	33.1557
Glyma.01G054000	Gm01:6945017-6946819|-	ATELF5A-1,EIF-5A,EIF5A,ELF5A-1	eukaryotic elongation factor 5A-1	23.811	28.022	24.309	25.3807	119.593	144.694	150.323	138.203	8.461	15.796	13.202	12.4863	112.55	108.326	97.458	106.111
Glyma.01G054200	Gm01:6962921-6966373|-	ARC12,ATMINE1,MINE1	homologue of bacterial MinE 1	6.654	7.162	9.746	7.854	9.852	9.044	7.302	8.73267	7.561	8.596	8.351	8.16933	9.975	11.117	8.853	9.98167
Glyma.01G054300	Gm01:6986296-6989538|+	--	Protein of unknown function (DUF155)	11.406	11.544	11.429	11.4597	11.289	11.951	9.782	11.0073	14.692	13.99	13.523	14.0683	11.811	11.622	11.782	11.7383
Glyma.01G054400	Gm01:6991088-6993977|-	--	Protein of unknown function, DUF538	8.55	8.787	8.303	8.54667	8.337	7.897	8.693	8.309	19.216	17.114	13.776	16.702	8.578	7.941	5.3	7.273
Glyma.01G054500	Gm01:7006357-7011887|-	cm-3,CM3	chorismate mutase 3	1.627	2.897	2.071	2.19833	3.563	3.237	3.27	3.35667	4.263	5.808	4.726	4.93233	3.67	3.539	2.458	3.22233
Glyma.01G054800	Gm01:7076165-7080088|+	--	Plant protein of unknown function (DUF863)	9.729	11.247	13.921	11.6323	15.676	17.352	16.616	16.548	18.803	17.972	16.882	17.8857	15.266	16.014	16.805	16.0283
Glyma.01G054900	Gm01:7090246-7093019|-	--	Tetratricopeptide repeat (TPR)-like superfamily protein	0.845	0.932	0.898	0.891667	0.573	0.548	0.455	0.525333	1.058	0.99	0.993	1.01367	0.445	0.678	0.391	0.504667
Glyma.01G054950	Gm01:7094782-7096557|-	--	uvrB/uvrC motif-containing protein	1.717	2.161	3.173	2.35033	1.71	2.769	2.507	2.32867	3.293	2.327	3.741	3.12033	2.816	1.131	1.387	1.778
Glyma.01G055000	Gm01:7096643-7098578|-	--	uvrB/uvrC motif-containing protein	1.773	2.618	2.374	2.255	1.567	1.105	1.395	1.35567	2.601	2.537	2.636	2.59133	1.678	1.674	1.287	1.54633
Glyma.01G055200	Gm01:7129829-7131326|-	ATCHIA,CHIA	chitinase A	1.072	1.222	0.493	0.929	2.457	0.4	0.679	1.17867	0	0.065	0	0.0216667	2.298	1.848	0.629	1.59167
Glyma.01G055300	Gm01:7132504-7141833|-	--	appr-1-p processing enzyme family protein	6.187	7.363	7.418	6.98933	8.815	9.751	8.228	8.93133	7.566	8.348	7.943	7.95233	9.293	9.297	9.813	9.46767
Glyma.01G055400	Gm01:7147974-7149418|-	--	--	13.977	10.999	16.117	13.6977	20.555	22.792	23.503	22.2833	12.495	19.103	18.018	16.5387	16.677	20.287	20.252	19.072
Glyma.01G055500	Gm01:7150609-7153905|-	--	Ankyrin repeat family protein	9.12	11.633	14.747	11.8333	13.421	15.932	17.657	15.67	9.533	13.501	13.725	12.253	14.847	15.958	14.67	15.1583
Glyma.01G055700	Gm01:7195205-7195559|-	ATBOR4,BOR4	HCO3- transporter family	15.296	54.144	54.516	41.3187	3.491	4.527	5.127	4.38167	8.267	6.54	6.286	7.031	10.111	1.674	4.603	5.46267
Glyma.01G055900	Gm01:7210878-7213309|+	--	RING/U-box superfamily protein	11.119	10.601	10.26	10.66	14.632	16.564	16.75	15.982	11.31	10.17	10.006	10.4953	15.754	16.575	17.167	16.4987
Glyma.01G056000	Gm01:7214243-7218077|-	--	Remorin family protein	1.669	1.142	0.922	1.24433	2.817	3.367	3.545	3.243	1.36	1.005	0.68	1.015	3.611	1.473	1.772	2.28533
Glyma.01G056100	Gm01:7218298-7220558|-	ATSRG1,SRG1	senescence-related gene 1	3.883	2.836	3.841	3.52	5.329	3.548	3.799	4.22533	1.75	1.084	1.339	1.391	4.436	5.115	3.6	4.38367
Glyma.01G056300	Gm01:7251479-7256101|-	--	Leucine-rich repeat (LRR) family protein	56.284	59.085	27.978	47.7823	27.711	32.979	30.947	30.5457	21.645	22.217	21.145	21.669	27.845	30.96	26.582	28.4623
Glyma.01G056800	Gm01:7350388-7357654|+	ATWRKY57,WRKY57	WRKY DNA-binding protein 57	4.546	4.09	3.588	4.07467	3.191	3.876	3.748	3.605	1.46	2.504	2.023	1.99567	5.057	3.843	3.107	4.00233
Glyma.01G057100	Gm01:7486850-7489583|-	--	UDP-glucose 6-dehydrogenase family protein	48.622	46.369	18.581	37.8573	21.563	20.665	23.927	22.0517	41.025	26.474	22.827	30.1087	22.816	25.241	21.287	23.1147
Glyma.01G057400	Gm01:7556225-7560419|+	--	Cobalamin biosynthesis CobW-like protein	20.154	22.161	20.425	20.9133	26.122	27.528	27.266	26.972	23.227	22.436	23.092	22.9183	25.448	27.934	29.361	27.581
Glyma.01G057500	Gm01:7571961-7581092|+	QUL1	QUASIMODO2 LIKE 1	5.624	6.503	5.871	5.99933	8.217	9.31	9.524	9.017	5.56	7.04	5.411	6.00367	8.176	8.446	7.95	8.19067
Glyma.01G057700	Gm01:7586268-7591349|+	--	--	1.195	1.715	0	0.97	0.355	0.74	0.239	0.444667	6.247	3.461	1.748	3.81867	0.381	0.122	0.089	0.197333
Glyma.01G058000	Gm01:7624414-7628123|+	GF14 IOTA,GRF12	general regulatory factor 12	26.494	32.703	34.387	31.1947	23.675	23.915	23.789	23.793	37.47	39.072	38.549	38.3637	26.035	24.155	23.817	24.669
Glyma.01G058200	Gm01:7632129-7637775|-	--	Tetratricopeptide repeat (TPR)-like superfamily protein	11.994	11.675	15.209	12.9593	13.118	13.38	14.151	13.5497	16.642	17.976	16.361	16.993	12.288	13.707	13.853	13.2827
Glyma.01G058300	Gm01:7655921-7658239|+	PDCB3	plasmodesmata callose-binding protein 3	22.28	30.964	27.008	26.7507	43.194	51.525	53.08	49.2663	28.698	33.979	27.139	29.9387	41.887	48.883	42.042	44.2707
Glyma.01G058500	Gm01:7704186-7710242|-	ATUPS2,UPS2	ureide permease 2	79.039	90.205	101.426	90.2233	154.528	118.14	126.886	133.185	87.342	125.034	104.358	105.578	128.75	122.616	132.508	127.958
Glyma.01G058700	Gm01:7756722-7759575|-	--	ATP binding;nucleic acid binding;helicases	0.806	1.073	0.937	0.938667	1.1	1.096	0.986	1.06067	0.885	0.953	1.138	0.992	1.039	0.655	0.522	0.738667
Glyma.01G059100	Gm01:7787938-7791749|+	EMB1006	Pentatricopeptide repeat (PPR) superfamily protein	0.637	0.747	0.712	0.698667	1.367	1.307	1.225	1.29967	0.722	0.813	0.671	0.735333	0.572	0.876	0.691	0.713
Glyma.01G059200	Gm01:7792057-7797475|-	RUS3	Protein of unknown function, DUF647	8.958	10.807	12.334	10.6997	11.543	11.328	11.558	11.4763	10.583	11.275	12.504	11.454	11.683	11.672	11.082	11.479
Glyma.01G059900	Gm01:7977814-7982744|+	--	ATP binding;nucleic acid binding;helicases	1.188	1.23	1.769	1.39567	1.636	1.764	1.744	1.71467	1.979	2.386	1.852	2.07233	1.942	1.943	1.762	1.88233
Glyma.01G060300	Gm01:8109754-8114799|+	AFP3	ABI five binding protein 3	0.694	1.029	1.018	0.913667	15.519	19.148	20.633	18.4333	1.191	0.91	0.791	0.964	17.727	22.807	20.314	20.2827
Glyma.01G060700	Gm01:8351749-8371678|+	--	RNA helicase family protein	12.099	12.66	12.385	12.3813	15.487	16.391	15.69	15.856	15.769	14.743	15.475	15.329	15.548	15.896	17.225	16.223
Glyma.01G060800	Gm01:8369784-8370248|+	--	--	1.752	2.45	4.292	2.83133	3.384	3.227	1.728	2.77967	2.64	2.418	2.274	2.444	2.506	1.159	2.126	1.93033
Glyma.01G060900	Gm01:8375261-8378172|+	SP1L1	SPIRAL1-like1	50.069	57.45	50.541	52.6867	78.763	83.55	77.427	79.9133	81.197	77.279	74.833	77.7697	96.391	103.491	106.019	101.967
Glyma.01G061100	Gm01:8417731-8420094|+	CYP78A5,KLU	cytochrome P450, family 78, subfamily A, polypeptide 5	2.144	0.482	1.561	1.39567	2.138	2.317	1.482	1.979	4.302	7.282	5.355	5.64633	1.158	1.254	0.887	1.09967
Glyma.01G061500	Gm01:8456750-8485791|+	SIK1	Protein kinase superfamily protein	18.223	17.548	23.585	19.7853	28.234	31.316	29.418	29.656	31.3	28.489	29.414	29.7343	29.495	29.594	30.232	29.7737
Glyma.01G061700	Gm01:8502031-8509312|+	AUL1	auxin-like 1 protein	7.231	7.509	8.762	7.834	7.713	7.134	7.274	7.37367	12.446	9.556	9.509	10.5037	7.878	7.828	8.325	8.01033
Glyma.01G061800	Gm01:8512882-8516117|-	--	Uncharacterised conserved protein UCP015417, vWA	7.98	8.355	8.111	8.14867	11.664	10.438	11.548	11.2167	7.699	7.642	8.235	7.85867	9.467	10.083	9.917	9.82233
Glyma.01G062000	Gm01:8599416-8604724|+	PGL1	6-phosphogluconolactonase 1	11.171	13.217	12.37	12.2527	35.872	41.251	40.487	39.2033	10.603	12.407	14.078	12.3627	38.935	38.034	36.601	37.8567
Glyma.01G062100	Gm01:8608512-8612428|-	FLN2	fructokinase-like 2	0.875	0.826	0.792	0.831	0.608	1.087	0.878	0.857667	1.026	1.436	1.063	1.175	0.91	0.928	0.944	0.927333
Glyma.01G062200	Gm01:8613374-8617085|+	--	Dihydropterin pyrophosphokinase / Dihydropteroate synthase	1.201	1.339	1.369	1.303	1.724	2.054	1.738	1.83867	1.402	2.397	2.14	1.97967	1.615	1.849	1.892	1.78533
Glyma.01G062251	Gm01:8618706-8618822|-	--	--	0	0	0	0	0	0	4.364	1.45467	2.922	0	0	0.974	0	2.273	0	0.757667
Glyma.01G062300	Gm01:8622369-8623630|-	ATE1	ATPase E1	12.79	12.659	12.958	12.8023	20.847	19.339	17.484	19.2233	12.519	13.541	11.977	12.679	15.823	20.585	18.393	18.267
Glyma.01G062900	Gm01:8863911-8870894|+	--	Leucine-rich repeat receptor-like protein kinase family protein	0.396	0.669	0.622	0.562333	0.846	0.975	0.855	0.892	1	1.61	1.506	1.372	1.201	0.851	0.579	0.877
Glyma.01G063000	Gm01:8902516-8905822|+	RGP,RGP3	reversibly glycosylated polypeptide 3	114.633	110.534	100.212	108.46	36.331	36.578	44.821	39.2433	131.108	104.565	103.475	113.049	43.838	48.168	41.978	44.6613
Glyma.01G063100	Gm01:8938231-8940966|-	--	S-adenosyl-L-methionine-dependent methyltransferases superfamily protein	4.749	3.064	3.516	3.77633	6.07	12.029	10.998	9.699	2.081	4.23	4.413	3.57467	6.213	5.099	5.479	5.597
Glyma.01G063600	Gm01:9051503-9072086|-	--	--	5.493	5.254	6.507	5.75133	6.868	7.146	7.165	7.05967	7.476	7.552	7.354	7.46067	7.132	7.43	7.544	7.36867
Glyma.01G063700	Gm01:9080668-9086584|-	--	Squamosa promoter-binding protein-like (SBP domain) transcription factor family protein	5.246	5.327	5.135	5.236	4.676	4.649	5.244	4.85633	6.308	7.247	6.696	6.75033	4.786	4.223	3.86	4.28967
Glyma.01G063800	Gm01:9204588-9206462|-	--	--	0.737	0.859	0.735	0.777	3.478	4.203	4.312	3.99767	0.599	0.941	1.253	0.931	3.966	3.178	3.173	3.439
Glyma.01G064400	Gm01:9606309-9612898|-	--	Chaperone DnaJ-domain superfamily protein	19.941	17.795	14.48	17.4053	17.296	14.297	15.282	15.625	12.661	12.554	13.302	12.839	14.975	16.592	16.57	16.0457
Glyma.01G064600	Gm01:9673151-9677237|-	ACR4	ACT domain repeat 4	25.656	24.847	12.462	20.9883	10.576	9.804	10.681	10.3537	16.023	14.376	16.081	15.4933	12.346	10.547	10.842	11.245
Glyma.01G064800	Gm01:9874292-9876668|+	ASHH3,SDG7	histone-lysine N-methyltransferase ASHH3	0.431	0.623	0.815	0.623	1.667	1.347	1.914	1.64267	0.831	1.149	1.628	1.20267	1.752	1.227	1.19	1.38967
Glyma.01G064900	Gm01:9948045-9952219|+	--	18S pre-ribosomal assembly protein gar2-related	13.484	12.571	8.074	11.3763	11.492	10.051	10.161	10.568	8.658	8.436	7.686	8.26	10.912	9.654	12.788	11.118
Glyma.01G065100	Gm01:10013107-10018848|+	--	BSD domain-containing protein	21.306	23.422	23.869	22.8657	22.238	19.702	19.263	20.401	31.731	30.584	27.217	29.844	23.002	20.479	21.058	21.513
Glyma.01G065800	Gm01:10119503-10124654|+	--	NB-ARC domain-containing disease resistance protein	8.153	7.837	8.202	8.064	5.733	4.218	4.61	4.85367	6.498	5.136	5.444	5.69267	5.954	5.772	5.741	5.82233
Glyma.01G066600	Gm01:10608054-10613696|-	BIM2	BES1-interacting Myc-like protein 2	13.351	14.259	19	15.5367	17.194	17.795	18.196	17.7283	14.735	18.552	18.217	17.168	17.532	18.611	18.945	18.3627
Glyma.01G067000	Gm01:10794508-10797994|+	ATPI4K GAMMA 7,PI4K GAMMA 7,UBDK GAMMA 7	phosphoinositide 4-kinase gamma 7	22.785	23.54	22.589	22.9713	30.69	35.252	34.426	33.456	37.991	32.97	29.484	33.4817	34.695	37.022	38.681	36.7993
Glyma.01G067100	Gm01:10901961-10904707|+	--	UDP-Glycosyltransferase superfamily protein	5.547	6.307	6.625	6.15967	13.541	18.004	21.062	17.5357	28.116	12.285	15.065	18.4887	17.865	19.363	17.322	18.1833
Glyma.01G067300	Gm01:10954357-10957530|+	NRPB1,RNA_POL_II_LS,RNA_POL_II_LSRNA_POL_II_LS,RPB1	RNA polymerase II large subunit	2.046	2.922	2.664	2.544	2.074	2.861	2.467	2.46733	2.466	3.566	2.55	2.86067	2.866	2.746	3.267	2.95967
Glyma.01G067600	Gm01:11010484-11013664|-	ATSTP1,STP1	sugar transporter 1	6.457	6.992	8.622	7.357	23.244	14.389	12.59	16.741	12.86	11.922	10.748	11.8433	20.484	16.479	18.364	18.4423
Glyma.01G067900	Gm01:11233371-11240716|-	--	Transducin/WD40 repeat-like superfamily protein	8.358	7.354	8.193	7.96833	7.028	7.421	7.741	7.39667	11.789	11.5	11.105	11.4647	6.876	8.205	7.291	7.45733
Glyma.01G068000	Gm01:11272557-11282279|+	AtHsp90.5,CR88,EMB1956,Hsp88.1,HSP90.5	Chaperone protein htpG family protein	10.163	9.786	12.092	10.6803	10.339	12.075	12.645	11.6863	17.18	19.239	15.902	17.4403	10.526	12.839	12.058	11.8077
Glyma.01G068600	Gm01:11484585-11489875|-	--	basic helix-loop-helix (bHLH) DNA-binding superfamily protein	10.799	12.043	14.881	12.5743	19.006	21.217	20.914	20.379	13.411	18.611	16.052	16.0247	18.11	18.041	18.471	18.2073
Glyma.01G068800	Gm01:11517113-11523476|+	WIT2	WPP domain-interacting protein 2	7.901	8.898	11.265	9.35467	11.567	9.112	9.827	10.1687	8.384	9.523	9.493	9.13333	11.64	10.274	10.443	10.7857
Glyma.01G068900	Gm01:11549800-11549994|+	--	--	12.164	13.387	15.764	13.7717	19.061	11.818	14.433	15.104	12.94	13.584	11.93	12.818	11.009	18.191	13.443	14.2143
Glyma.01G069000	Gm01:11575678-11576571|+	--	--	4.578	3.545	5.952	4.69167	16.591	19.014	18.105	17.9033	11.21	10.749	13.738	11.899	22.51	23.062	26.848	24.14
Glyma.01G069300	Gm01:11696059-11697037|+	ATBZIP42,bZIP42	basic leucine-zipper 42	0.455	0.387	0.66	0.500667	2.273	3.002	3.46	2.91167	0.556	0.233	0.291	0.36	2.356	2.63	1.957	2.31433
Glyma.01G069500	Gm01:11716022-11722048|+	--	TCP-1/cpn60 chaperonin family protein	1.777	1.898	2.659	2.11133	3.904	4.68	3.673	4.08567	2.169	3.935	3.463	3.189	4.257	4.112	3.964	4.111
Glyma.01G069600	Gm01:11723867-11724013|+	--	--	139.235	116.8	126.851	127.629	155.313	166.762	175.224	165.766	120.595	129.819	140.299	130.238	196.56	155.312	171.568	174.48
Glyma.01G070150	Gm01:11999089-12000274|+	--	--	3.103	4.078	2.88	3.35367	4.369	4.562	4.643	4.52467	3.118	2.585	3.658	3.12033	4.609	4.375	4.068	4.35067
Glyma.01G070200	Gm01:12000371-12005747|+	--	Peroxidase superfamily protein	1.412	0.603	1.853	1.28933	10.275	5.591	6.442	7.436	0.881	1.239	2.127	1.41567	6.767	7.641	5.912	6.77333
Glyma.01G070300	Gm01:12028263-12039884|+	--	Phosphoribulokinase / Uridine kinase family	2.86	2.693	2.413	2.65533	4.357	4.772	4.938	4.689	2.331	3.179	2.473	2.661	4.658	5.145	5.239	5.014
Glyma.01G070400	Gm01:12550799-12558371|+	--	transferases;folic acid binding	8.37	9.982	11.072	9.808	23.77	21.62	24.219	23.203	2.193	2.953	2.658	2.60133	25.271	27.233	31.569	28.0243
Glyma.01G070700	Gm01:12609238-12612817|-	AHAS,ALS,CSR1,IMR1,TZP5	chlorsulfuron/imidazolinone resistant 1	12.285	13.406	15.789	13.8267	22.062	24.638	23.172	23.2907	17.416	19.016	18.855	18.429	22.214	20.059	24.154	22.1423
Glyma.01G071300	Gm01:12885069-12887945|+	--	Adenosylmethionine decarboxylase family protein	562.879	506.259	301.406	456.848	285.475	342.066	347.446	324.996	597.066	554.076	541.087	564.076	311.058	319.889	310.868	313.938
Glyma.01G071301	Gm01:12876828-12876935|-	--	--	35.903	23.145	27.758	28.9353	26.813	20.909	19.498	22.4067	22.822	23.743	31.603	26.056	16.612	16.133	17.04	16.595
Glyma.01G071400	Gm01:12886160-12886412|+	CPuORF9	conserved peptide upstream open reading frame 9	294.235	237.277	134.25	221.921	159.737	172.668	179.545	170.65	246.858	244.87	267.913	253.214	184.625	222.936	140.558	182.706
Glyma.01G071600	Gm01:12891167-12891319|-	--	--	3.902	3.784	1.582	3.08933	0	0	0	0	0	0	1.72	0.573333	0	1.628	1.78	1.136
Glyma.01G071700	Gm01:12936660-12941752|+	NIK2	NSP-interacting kinase 2	24.094	22.964	25.738	24.2653	31.857	35.633	36.542	34.6773	34.254	42.848	37.518	38.2067	27.834	27.685	27.656	27.725
Glyma.01G072000	Gm01:13089631-13091914|-	--	F-box/RNI-like superfamily protein	6.129	6.056	4.536	5.57367	6.134	7.991	6.55	6.89167	5.25	5.523	4.834	5.20233	5.694	6.078	5.517	5.763
Glyma.01G072900	Gm01:13441426-13442713|+	--	Protein kinase superfamily protein	9.03	8.822	9.175	9.009	10.032	11.24	9.871	10.381	10.716	11.719	12.227	11.554	11.095	9.531	10.594	10.4067
Glyma.01G072950	Gm01:13442664-13442816|+	--	--	33.164	7.569	14.242	18.325	14.727	17.346	16.538	16.2037	20.899	35.124	18.92	24.981	12.076	26.05	8.898	15.6747
Glyma.01G073000	Gm01:13443052-13448905|+	--	FAD-linked oxidases family protein	40.316	33.479	44.606	39.467	36.125	35.688	40.684	37.499	67.545	67.058	68.823	67.8087	35.718	30.467	32.434	32.873
Glyma.01G073400	Gm01:16050476-16097311|+	--	SNF2 domain-containing protein / helicase domain-containing protein	1.338	1.629	2.112	1.693	2.308	2.751	2.822	2.627	1.68	1.959	2.029	1.88933	3.491	3.02	3.36	3.29033
Glyma.01G073500	Gm01:15949364-15952612|-	--	Tetratricopeptide repeat (TPR)-like superfamily protein	2.554	2.27	1.569	2.131	1.906	2.021	1.887	1.938	2.286	1.957	2.406	2.21633	1.785	2.323	2.117	2.075
Glyma.01G074000	Gm01:15469047-15510306|-	HUB1,RDO4	histone mono-ubiquitination 1	14.4	14.105	14.987	14.4973	15.351	15.968	16.166	15.8283	14.668	17.397	16.965	16.3433	17.232	16.172	16.912	16.772
Glyma.01G074400	Gm01:14131698-14146936|+	--	--	4.415	5.237	5.238	4.96333	7.829	6.302	5.666	6.599	7.713	6.072	6.68	6.82167	6.868	6.876	6.7	6.81467
Glyma.01G074450	Gm01:15388156-15388560|-	--	--	2.491	0.844	1.172	1.50233	1.186	1.928	1.696	1.60333	0.997	3.032	2.343	2.124	1.725	1.458	3.211	2.13133
Glyma.01G074500	Gm01:14143045-14151384|-	--	Phosphoglycerate mutase family protein	22.853	23.319	10.84	19.004	12.499	9.842	11.128	11.1563	3.469	5.179	4.281	4.30967	12.579	15.109	13.191	13.6263
Glyma.01G074600	Gm01:14361998-14363654|+	GT72B1,UGT72B1	UDP-Glycosyltransferase superfamily protein	25.474	21.366	44.555	30.465	33.813	18.761	21.338	24.6373	12.53	21.236	21.751	18.5057	27.678	23.002	23.968	24.8827
Glyma.01G074700	Gm01:16650871-16678550|+	--	Nucleoporin autopeptidase	5.617	4.89	5.881	5.46267	6.988	7.972	7.14	7.36667	6.536	7.876	6.485	6.96567	7.318	7.559	7.767	7.548
Glyma.01G074800	Gm01:16686273-16690111|-	--	Uncharacterised conserved protein (UCP012943)	0.715	0.81	0.964	0.829667	3.011	3.641	2.486	3.046	0.193	0.894	0.381	0.489333	3.561	3.545	3.551	3.55233
Glyma.01G075100	Gm01:16948507-16949048|+	--	Translation elongation factor EFG/EF2 protein	13.019	12.223	15.577	13.6063	9.615	10.794	10.708	10.3723	14.076	14.545	15.524	14.715	8.963	12.032	13.61	11.535
Glyma.01G075300	Gm01:16966516-16968598|+	--	Translation elongation factor EFG/EF2 protein	6.367	8.104	9.744	8.07167	6.314	7.455	8.406	7.39167	9.671	10.236	10.055	9.98733	6.239	6.916	7.683	6.946
Glyma.01G075400	Gm01:16998727-17021505|+	--	Translation elongation factor EFG/EF2 protein	17.345	16.066	20.319	17.91	14.39	15.908	16.498	15.5987	21.581	21.171	21.006	21.2527	15.043	16.233	15.424	15.5667
Glyma.01G076000	Gm01:17343892-17344129|+	--	DNA-directed RNA polymerase family protein	6.286	8.749	5.806	6.947	9.175	4.767	8.748	7.56333	7.438	5.943	14.948	9.443	6.393	9.282	10.346	8.67367
Glyma.01G076100	Gm01:17605123-17615381|+	--	Plastid-lipid associated protein PAP / fibrillin family protein	2.544	2.873	3.84	3.08567	3.727	3.47	3.877	3.69133	3.236	2.96	3.7	3.29867	3.191	4.218	4.461	3.95667
Glyma.01G076700	Gm01:18276513-18278159|+	--	--	1.973	1.437	0.327	1.24567	0.836	1.122	0.762	0.906667	0.457	0.338	0.317	0.370667	0.607	0.605	0.894	0.702
Glyma.01G077000	Gm01:18675681-18678035|+	ATEXPB2,ATHEXP BETA 1.4,EXPB2	expansin B2	0.178	0.303	0.206	0.229	2.987	2.121	2.826	2.64467	0	0.427	0.057	0.161333	0.446	0.98	1.66	1.02867
Glyma.01G077100	Gm01:18867267-18869578|-	--	Uncharacterised protein family (UPF0497)	6.344	6.126	3.725	5.39833	19.612	26.964	25.014	23.8633	1.286	3.113	2.684	2.361	19.753	21.97	21.409	21.044
Glyma.01G077200	Gm01:18877801-18889471|+	UVH3,UVR1	5\'-3\' exonuclease family protein	16.207	16.932	16.727	16.622	17.926	17.311	17.168	17.4683	18.812	22.694	21.104	20.87	18.245	19.52	19.365	19.0433
Glyma.01G077300	Gm01:18974727-18989718|+	--	Iron-sulphur cluster biosynthesis family protein	7.695	8.433	9.625	8.58433	14.673	16.077	14.382	15.044	9.784	12.044	10.136	10.6547	13.253	13.852	15.16	14.0883
Glyma.01G077400	Gm01:19109581-19143286|-	--	transferases;sulfuric ester hydrolases;catalytics;transferases	9.684	10.879	11.464	10.6757	12.603	11.279	11.964	11.9487	14.546	14.148	13.744	14.146	11.684	12.202	11.232	11.706
Glyma.01G077600	Gm01:19351247-19358716|+	DegP9	DegP protease 9	10.135	9.192	11.129	10.152	13.623	14.34	14.503	14.1553	13.549	13.32	13.173	13.3473	13.108	14.556	13.222	13.6287
Glyma.01G077700	Gm01:19647051-19649538|+	--	nodulin MtN21 /EamA-like transporter family protein	1.678	4.341	4.856	3.625	1.605	1.109	1.034	1.24933	0.697	1.602	1.224	1.17433	1.324	0.642	0.575	0.847
Glyma.01G077900	Gm01:19797098-19797901|-	--	Tetratricopeptide repeat (TPR)-like superfamily protein	3.701	4.372	4.383	4.152	6.753	6.292	6.51	6.51833	7.202	5.865	5.595	6.22067	6.42	5.386	5.785	5.86367
Glyma.01G078000	Gm01:19868390-19870806|-	PDLP8	plasmodesmata-located protein 8	2.291	2.906	2.09	2.429	5.949	5.504	6.58	6.011	1.358	2.238	3.373	2.323	4.68	4.716	4.801	4.73233
Glyma.01G078400	Gm01:20238406-20241041|-	--	Plant protein of unknown function (DUF641)	2.787	2.895	3.359	3.01367	4.201	3.714	2.965	3.62667	2.264	2.183	2.741	2.396	3.956	3.633	3.618	3.73567
Glyma.01G078700	Gm01:20572230-20572716|+	--	--	21.113	16.323	13.183	16.873	2.269	2.677	2.317	2.421	5.878	6.74	8.829	7.149	1.058	1.795	0.395	1.08267
Glyma.01G079100	Gm01:20766793-20773649|-	--	Protein kinase superfamily protein	9.252	10.904	13.259	11.1383	20.218	16.538	15.87	17.542	9.878	10.52	11.952	10.7833	21.673	17.721	19.158	19.5173
Glyma.01G079200	Gm01:20777959-20780687|-	AMC1,ATMC1,ATMCPB1,LOL3,MCP1B	metacaspase 1	5.953	5.724	9.211	6.96267	7.379	9.136	8.993	8.50267	6.659	10.504	9.55	8.90433	8	7.173	8.872	8.015
Glyma.01G079250	Gm01:20786374-20795080|+	--	--	1.093	0.601	0.782	0.825333	0.426	0.354	0.379	0.386333	1.677	1.3	1.694	1.557	0.366	0.349	0.362	0.359
Glyma.01G079300	Gm01:20839559-20847291|-	--	--	31.075	31.96	31.801	31.612	26.197	24.13	24.752	25.0263	25.537	25.144	26.129	25.6033	29.136	26.481	25.693	27.1033
Glyma.01G079500	Gm01:21106276-21111194|-	ATHAM3,HAM3	GRAS family transcription factor	10.533	11.237	14.544	12.1047	14.086	15.391	15.305	14.9273	11.135	16.299	14.435	13.9563	13.632	14.253	14.806	14.2303
Glyma.01G079550	Gm01:21342586-21342702|+	--	--	24.101	14.411	35.517	24.6763	46.15	31.78	21.819	33.2497	20.454	30.18	41.918	30.8507	21.44	27.276	30.255	26.3237
Glyma.01G079600	Gm01:21344564-21346084|-	--	--	1.543	1.569	1.304	1.472	0.792	0.477	0.539	0.602667	2.589	1.222	1.157	1.656	0.64	0.27	0.893	0.601
Glyma.01G079700	Gm01:21346854-21347126|-	--	stress-inducible protein, putative	0.587	0.595	2.433	1.205	1.985	0	0.507	0.830667	0	0	0.539	0.179667	0	1.503	1.12	0.874333
Glyma.01G079900	Gm01:21776339-21778208|+	--	C2H2-like zinc finger protein	0.211	0.287	0.123	0.207	1.226	1.883	2.035	1.71467	0.214	0.254	0.136	0.201333	1.293	1.496	1.379	1.38933
Glyma.01G080200	Gm01:21905910-21909508|-	ATBTF3,BTF3	basic transcription factor 3	38.098	34.132	41.407	37.879	35.554	32.936	35.96	34.8167	39.511	53.321	48.055	46.9623	33.595	33.108	34.254	33.6523
Glyma.01G080400	Gm01:22187945-22191040|+	--	Thioesterase superfamily protein	4.014	4.931	5.609	4.85133	6.896	5.468	6.511	6.29167	3.318	5.497	4.108	4.30767	5.924	6.875	6.33	6.37633
Glyma.01G080500	Gm01:22510255-22511610|+	--	--	26.972	40.973	24.852	30.9323	39.142	42.62	42.52	41.4273	55.825	29.549	40.06	41.8113	49.815	45.457	49.941	48.4043
Glyma.01G080600	Gm01:22753768-22759541|+	--	alpha/beta-Hydrolases superfamily protein	8.764	8.658	7.682	8.368	6.651	7.116	7.204	6.99033	7.668	7.399	7.061	7.376	7.371	7.01	6.756	7.04567
Glyma.01G080700	Gm01:22919572-22935201|+	--	NAD(P)-binding Rossmann-fold superfamily protein	12.962	15.034	19.347	15.781	25.771	26.481	25.223	25.825	16.316	18.318	16.856	17.1633	25.332	25.207	26.337	25.6253
Glyma.01G080750	Gm01:22935498-22935614|-	--	--	2.41	0	2.089	1.49967	2.308	0	2.182	1.49667	0	2.515	0	0.838333	8.04	0	2.521	3.52033
Glyma.01G080900	Gm01:23107140-23111010|-	--	Protein of unknown function (DUF1218)	19.042	21.973	18.828	19.9477	16.698	18.366	17.208	17.424	20.252	18.552	15.259	18.021	16.692	15.689	14.628	15.6697
Glyma.01G081050	Gm01:23367782-23368154|+	--	--	123.169	113.506	47.736	94.8037	48.249	48.805	48.394	48.4827	105.457	63.039	62.071	76.8557	53.428	43.134	40.373	45.645
Glyma.01G081100	Gm01:23368210-23369886|+	--	Integrase-type DNA-binding superfamily protein	24.771	20.305	9.93	18.3353	8.056	9.969	9.52	9.18167	15.609	14.472	15.431	15.1707	9.231	8.005	8.188	8.47467
Glyma.01G081300	Gm01:23461992-23467223|-	ATXYL1,TRG1,XYL1	alpha-xylosidase 1	7.029	7.829	7.205	7.35433	11.412	11.649	10.985	11.3487	17.291	21.942	14.148	17.7937	10.719	9.624	7.651	9.33133
Glyma.01G081500	Gm01:23664758-23674213|+	RAD23-3,RAD23C	Rad23 UV excision repair protein family	63.155	65.085	82.812	70.3507	91.595	88.514	82.324	87.4777	69.836	72.971	75.805	72.8707	92.529	88.784	96.399	92.5707
Glyma.01G081600	Gm01:23740434-23745680|+	--	Major facilitator superfamily protein	10.138	9.522	5.486	8.382	2.49	4.334	1.715	2.84633	9.028	10.454	8.525	9.33567	1.442	2.852	1.52	1.938
Glyma.01G081900	Gm01:23862669-23877688|+	LTA2,PLE2	2-oxoacid dehydrogenases acyltransferase family protein	2.075	1.865	2.67	2.20333	8.726	5.979	7.528	7.411	2.356	4.059	3.223	3.21267	8.012	8.283	7.099	7.798
Glyma.01G082000	Gm01:23921120-23925456|-	--	DNA glycosylase superfamily protein	0.564	0.733	0.448	0.581667	4.182	2.052	2.012	2.74867	0.063	0.054	0.229	0.115333	5.064	3.145	2.331	3.51333
Glyma.01G082200	Gm01:24020685-24029035|+	EMB3004,MEE32	dehydroquinate dehydratase, putative / shikimate dehydrogenase, putative	57.147	57.793	72.123	62.3543	79.249	74.377	74.514	76.0467	71.711	72.504	73.321	72.512	83.277	78.195	78.352	79.9413
Glyma.01G082400	Gm01:24079689-24083182|+	--	agenet domain-containing protein / bromo-adjacent homology (BAH) domain-containing protein	70.31	63.645	44.124	59.3597	53.655	66.221	69.587	63.1543	106.329	74.799	84.05	88.3927	61.191	66.466	71.105	66.254
Glyma.01G082500	Gm01:24086823-24089050|+	--	--	11.767	13.315	15.516	13.5327	11.978	10.749	9.647	10.7913	23.031	23.15	21.702	22.6277	12.521	12.203	12.47	12.398
Glyma.01G082600	Gm01:24090043-24091114|+	--	Copper transport protein family	3.965	4.688	3.827	4.16	11.657	12.072	15.353	13.0273	3.129	6.908	3.621	4.55267	14.157	6.745	4.391	8.431
Glyma.01G082700	Gm01:24159796-24167445|+	--	Protein kinase superfamily protein	9.171	8.315	9.321	8.93567	8.986	8.334	9.04	8.78667	8.858	8.817	9.162	8.94567	9.666	9.39	9.429	9.495
Glyma.01G082802	Gm01:24168358-24169094|+	--	--	32.013	40.924	49.746	40.8943	26.808	31.235	30.619	29.554	43.635	57.351	54.07	51.6853	31.035	29.603	29.339	29.9923
Glyma.01G082900	Gm01:24170197-24170379|+	--	--	6.994	5.589	7.878	6.82033	12.658	12.441	12.99	12.6963	13.182	9.081	11.167	11.1433	14.076	5.773	16.638	12.1623
Glyma.01G083000	Gm01:24231703-24234046|+	--	Regulator of Vps4 activity in the MVB pathway protein	40.903	38.823	22.358	34.028	21.255	28.809	31.111	27.0583	65.309	24.392	33.389	41.03	21.958	28.314	29.105	26.459
Glyma.01G083100	Gm01:24234448-24236711|-	AHP2	Arabidopsis Hop2 homolog	1.455	1.431	1.493	1.45967	1.985	0.785	1.122	1.29733	0.948	1.495	1	1.14767	1.843	1.576	1.455	1.62467
Glyma.01G083300	Gm01:24327454-24333327|-	ENDO 2	endonuclease 2	53.033	72.674	104.25	76.6523	42.701	34.027	25.366	34.0313	59.794	64.652	68.936	64.4607	70.602	38.275	53.381	54.086
Glyma.01G083350	Gm01:24387393-24388346|+	--	--	0.526	1.396	0.273	0.731667	1.498	1.324	0.562	1.128	0.382	0.439	0.403	0.408	1.117	1.047	1.144	1.10267
Glyma.01G083400	Gm01:24387148-24390580|+	--	--	4.062	4.277	3.276	3.87167	4.556	5.536	3.622	4.57133	4.281	4.103	4.599	4.32767	5.414	5.611	4.714	5.24633
Glyma.01G083700	Gm01:24558585-24563540|+	--	Aluminium activated malate transporter family protein	3.517	4.562	5.169	4.416	25.22	23.265	20.518	23.001	7.673	7.844	5.884	7.13367	23.613	24.119	25.283	24.3383
Glyma.01G084000	Gm01:24719592-24722945|+	--	PLAC8 family protein	11.52	11.265	19.337	14.0407	52.891	31.387	23.985	36.0877	20.818	20.4	24.147	21.7883	45.378	32.707	43.059	40.3813
Glyma.01G084200	Gm01:24746384-24753226|-	PAN	bZIP transcription factor family protein	1.535	1.686	2.012	1.74433	7.251	5.102	4.482	5.61167	1.637	2.658	3.22	2.505	7.625	6.933	8.802	7.78667
Glyma.01G084300	Gm01:24874704-24878179|-	--	zinc ion binding;nucleic acid binding	0.747	0.82	1.649	1.072	1.274	0.776	1.188	1.07933	0.489	1.593	1.382	1.15467	0.987	0.79	0.976	0.917667
Glyma.01G084400	Gm01:24878277-24885558|-	--	ATP binding microtubule motor family protein	1.426	3.38	3.179	2.66167	2.421	2.55	1.652	2.20767	1.133	3.225	3.072	2.47667	2.93	3.274	2.273	2.82567
Glyma.01G084500	Gm01:24896737-24908296|-	--	Plasma-membrane choline transporter family protein	6.528	7.641	7.584	7.251	6.267	6.646	7.829	6.914	4.945	6.938	6.794	6.22567	6.844	7.118	5.224	6.39533
Glyma.01G084600	Gm01:25058054-25059960|-	--	Eukaryotic aspartyl protease family protein	2.791	3.935	2.856	3.194	4.797	4.153	4.357	4.43567	2.643	2.379	2.526	2.516	5.691	4.646	3.668	4.66833
Glyma.01G084700	Gm01:25111874-25115532|-	--	Ribosomal protein L12/ ATP-dependent Clp protease adaptor protein ClpS family protein	12.341	10.016	15.244	12.5337	18.916	16.071	16.215	17.0673	12.789	14.19	13.068	13.349	17.987	16.456	15.499	16.6473
Glyma.01G084800	Gm01:25188470-25192751|-	--	Transmembrane amino acid transporter family protein	3.13	5.427	4.218	4.25833	8.101	8.327	10.774	9.06733	0.635	0.753	1.141	0.843	12.466	11.179	7.649	10.4313
Glyma.01G085302	Gm01:25265263-25265600|+	--	--	5.258	18.229	17.908	13.7983	17.587	22.261	23.795	21.2143	16.012	14.949	14.333	15.098	15.295	15.243	14.175	14.9043
Glyma.01G085800	Gm01:25442185-25444918|+	--	UDP-Glycosyltransferase superfamily protein	0.862	1.717	1.229	1.26933	2.443	2.685	2.65	2.59267	2.288	2.621	2.491	2.46667	2.238	2.275	1.768	2.09367
Glyma.01G086000	Gm01:25559615-25568116|-	--	Transducin/WD40 repeat-like superfamily protein	6.34	5.544	7.498	6.46067	5.174	5.643	6.845	5.88733	10.283	9.106	9.479	9.62267	5.113	6.267	6.218	5.866
Glyma.01G086201	Gm01:25608331-25660484|-	PFT1	phytochrome and flowering time regulatory protein (PFT1)	12.752	13.647	14.133	13.5107	12.794	12.866	12.601	12.7537	16.836	15.084	14.814	15.578	13.724	14.155	13.524	13.801
Glyma.01G086600	Gm01:25739689-25770992|-	PFT1	phytochrome and flowering time regulatory protein (PFT1)	7.964	9.544	9.431	8.97967	8.499	7.524	7.332	7.785	10.468	10.716	11.556	10.9133	8.589	8.632	7.994	8.405
Glyma.01G086700	Gm01:25906419-25909042|-	--	myb-like transcription factor family protein	12.048	12.039	6.659	10.2487	6.552	7.357	7.871	7.26	7.246	5.094	7.194	6.51133	7.753	6.164	8.669	7.52867
Glyma.01G086900	Gm01:26266784-26268066|-	AOC4	allene oxide cyclase 4	18.461	14.834	23.09	18.795	41.914	40.582	47.227	43.241	24.01	16.789	17.99	19.5963	37.947	37.302	44.485	39.9113
Glyma.01G087000	Gm01:26270231-26274437|-	MAP1B,MAP1C	methionine aminopeptidase 1B	4.899	7.769	9.664	7.444	7.086	6.374	7.217	6.89233	7.347	8.263	8.423	8.011	6.063	6.354	8.635	7.01733
Glyma.01G087100	Gm01:26303794-26307998|-	MAP1B,MAP1C	methionine aminopeptidase 1B	0.779	1.164	0.997	0.98	0.97	1.046	1.133	1.04967	1.458	1.378	0.86	1.232	0.722	1.005	1.092	0.939667
Glyma.01G087300	Gm01:26353771-26355851|-	--	--	0.487	0.497	0.558	0.514	0.843	1.265	1.431	1.17967	0.35	0.987	1.391	0.909333	1.873	1.592	1.269	1.578
Glyma.01G087500	Gm01:26490789-26492746|-	EDF1,TEM1	AP2/B3 transcription factor family protein	92.205	82.323	29.498	68.0087	7.168	8.68	6.256	7.368	39.088	36.859	47.648	41.1983	9.863	6.065	6.015	7.31433
Glyma.01G087700	Gm01:26632692-26645244|-	--	Di-glucose binding protein with Leucine-rich repeat domain	10.541	11.288	14.552	12.127	11.087	11.029	10.228	10.7813	10.962	14.926	13.309	13.0657	8.872	9.437	8.949	9.086
Glyma.01G087800	Gm01:26678687-26680507|+	GATL3	galacturonosyltransferase-like 3	6.096	6.29	6.361	6.249	4.046	4.776	5.143	4.655	15.728	10.652	10.952	12.444	4.385	4.354	5.172	4.637
Glyma.01G087900	Gm01:26715953-26721904|+	STN7	STT7 homolog STN7	1.269	1.34	1.926	1.51167	1.062	1.655	1.385	1.36733	2.515	2.618	1.66	2.26433	1.453	1.343	1.698	1.498
Glyma.01G088000	Gm01:26733313-26733456|+	DVL5,RTFL15	ROTUNDIFOLIA like 15	102.089	120.051	152.507	124.882	92.086	88.944	86.959	89.3297	7.637	78.591	37.796	41.3413	76.988	44.363	64.47	61.9403
Glyma.01G088200	Gm01:26763834-26769049|-	ANAC008,SOG1	NAC (No Apical Meristem) domain transcriptional regulator superfamily protein	16.062	15.14	9.073	13.425	9.683	7.783	8.498	8.65467	6.102	6.726	6.919	6.58233	9.011	9.214	9.906	9.377
Glyma.01G088300	Gm01:26864274-26868336|-	--	basic helix-loop-helix (bHLH) DNA-binding superfamily protein	1.769	1.026	2.691	1.82867	5.166	5.065	5.074	5.10167	1.182	2.001	3.244	2.14233	5.091	4.292	5.189	4.85733
Glyma.01G088501	Gm01:26920345-26922198|-	ATSK21,BIN2,DWF12,SK21,UCU1	Protein kinase superfamily protein	24.723	19.634	27.731	24.0293	31.4	28.693	30.464	30.1857	34.823	44.308	28.5	35.877	18.63	28.353	27.284	24.7557
Glyma.01G088850	Gm01:26942376-26944638|-	ATNADP-ME4,NADP-ME4	NADP-malic enzyme 4	0.425	1.052	1.244	0.907	0.687	0.731	1.113	0.843667	0.605	1.422	1.497	1.17467	0.653	1.561	1.011	1.075
Glyma.01G089000	Gm01:27042415-27042834|-	--	Nucleic acid-binding, OB-fold-like protein	12.737	12.916	9.603	11.752	11.199	14.616	11.349	12.388	13.306	12.747	13.635	13.2293	16.656	9.742	12.074	12.824
Glyma.01G089100	Gm01:27064934-27068608|+	--	Family of unknown function (DUF572)	28.841	27.473	28.408	28.2407	29.974	30.098	27.738	29.27	32.524	31.12	32.197	31.947	28.735	28.278	29.787	28.9333
Glyma.01G089500	Gm01:27120290-27126438|-	--	--	6.903	6.947	7.792	7.214	7.07	6.796	7.225	7.03033	10.16	11.216	10.23	10.5353	6.73	6.833	6.902	6.82167
Glyma.01G089600	Gm01:27165779-27166027|-	--	--	2.143	2.89	1.765	2.266	1.789	3.793	9.182	4.92133	4.222	2.705	3.243	3.39	5.804	4.839	6.07	5.571
Glyma.01G089700	Gm01:27168021-27171468|-	--	Cytochrome b561/ferric reductase transmembrane protein family	0.99	1.137	1.821	1.316	1.298	2.02	1.55	1.62267	1.461	2.181	1.222	1.62133	1.46	1.646	1.226	1.444
Glyma.01G089800	Gm01:27228347-27233166|+	--	2-oxoglutarate (2OG) and Fe(II)-dependent oxygenase superfamily protein	0.587	0.381	0.465	0.477667	1.801	1.263	0.768	1.27733	0.26	0.329	0.257	0.282	1.147	1.471	0.969	1.19567
Glyma.01G089900	Gm01:27235922-27243200|-	DCP5	decapping 5	27.344	27.961	32.065	29.1233	39.362	41.135	39.224	39.907	32.317	38.063	34.493	34.9577	37.864	39.547	38.56	38.657
Glyma.01G090002	Gm01:27295521-27300311|+	LINC2	nuclear matrix constituent protein-related	1.146	1.565	1.111	1.274	1.255	1.02	1.412	1.229	1.516	1.483	0.952	1.317	1.169	1.297	1.442	1.30267
Glyma.01G090102	Gm01:27300312-27303707|+	LINC1	little nuclei1	1.126	1.335	1.594	1.35167	1.441	1.751	2.201	1.79767	1.335	2.197	1.821	1.78433	1.678	1.605	1.438	1.57367
Glyma.01G090200	Gm01:27306323-27309103|+	--	Leucine-rich repeat (LRR) family protein	8.562	7.768	9.408	8.57933	3.113	2.265	2.216	2.53133	5.323	10.168	10.315	8.602	3.319	2.84	3.236	3.13167
Glyma.01G090400	Gm01:27376113-27376944|+	IDA	Putative membrane lipoprotein	41.427	39.975	22.084	34.4953	30.589	31.633	34.289	32.1703	59.254	22.91	36.116	39.4267	44.086	38.779	41.14	41.335
Glyma.01G090700	Gm01:27457785-27459045|-	--	Protein of unknown function, DUF617	2.163	0.735	1.254	1.384	6.938	3.437	5.035	5.13667	0.742	0.854	1.12	0.905333	6.253	4.936	5.43	5.53967
Glyma.01G090900	Gm01:27515964-27517216|-	ATNUDT1,ATNUDX1,NUDX1	nudix hydrolase 1	6.712	7.279	11.435	8.47533	12.676	10.928	15.104	12.9027	8.895	7.631	10.56	9.02867	21.643	16.968	16.284	18.2983
Glyma.01G091100	Gm01:27605417-27611299|+	--	ABC-2 type transporter family protein	2.128	3.059	2.277	2.488	17.08	22.569	26.328	21.9923	2.082	2.127	1.403	1.87067	11.765	19.732	17.491	16.3293
Glyma.01G091300	Gm01:27677312-27677808|+	--	--	3.225	0	2.577	1.934	1.322	1.192	0	0.838	1.905	2.999	5.713	3.539	0	1.324	0	0.441333
Glyma.01G091400	Gm01:27679608-27681705|-	ATCHS,CHS,TT4	Chalcone and stilbene synthase family protein	3.857	3.467	7.43	4.918	3.928	1.992	2.604	2.84133	3.225	3.339	2.969	3.17767	2.269	1.733	1.564	1.85533
Glyma.01G091800	Gm01:27925504-27932171|+	PHO1;H1	EXS (ERD1/XPR1/SYG1) family protein	3.106	2.591	3.29	2.99567	3.262	3.647	2.986	3.29833	0.955	2.143	2.652	1.91667	2.084	2.155	2.062	2.10033
Glyma.01G092100	Gm01:27954014-27959583|+	--	Zim17-type zinc finger protein	2.049	2.25	2.586	2.295	3.913	3.751	3.845	3.83633	2.995	2.632	2.767	2.798	3.439	3.001	3.579	3.33967
Glyma.01G092300	Gm01:28002558-28003966|-	--	--	1.331	2.117	2.178	1.87533	11.362	6.983	9.209	9.18467	0.518	1.149	1.025	0.897333	15.55	11.262	9.033	11.9483
Glyma.01G092400	Gm01:28004112-28015529|-	ATTADA,TADA	tRNA arginine adenosine deaminase	6.21	6.497	7.543	6.75	8.816	8.783	9.166	8.92167	7.558	8.675	8.417	8.21667	8.464	9.108	9.068	8.88
Glyma.01G092900	Gm01:28098278-28108498|+	--	ATPase E1-E2 type family protein / haloacid dehalogenase-like hydrolase family protein	14.277	13.903	17.959	15.3797	9.899	10.523	10.326	10.2493	15.23	17.923	18.344	17.1657	8.526	9.599	9.18	9.10167
Glyma.01G093000	Gm01:28193842-28197481|+	--	RNA-binding CRS1 / YhbY (CRM) domain-containing protein	11.585	13.599	14.143	13.109	25.081	27.182	24.428	25.5637	16.215	16.695	17.495	16.8017	24.917	23.436	26.327	24.8933
Glyma.01G093100	Gm01:28230762-28237048|-	--	Protein kinase superfamily protein	9.976	9.795	10.994	10.255	11.483	10.334	10.244	10.687	21.6	18.14	18.916	19.552	10.893	11.034	10.502	10.8097
Glyma.01G093200	Gm01:28340561-28358281|-	--	Metal-dependent phosphohydrolase	3.23	2.43	4.516	3.392	4.749	4.252	4.79	4.597	3.026	3.427	3.261	3.238	4.894	4.134	4.924	4.65067
Glyma.01G093902	Gm01:28626115-28693193|-	--	ARM repeat superfamily protein	10.819	11.544	13.433	11.932	12.841	14.171	13.381	13.4643	16.372	16.97	16.945	16.7623	12.32	13.166	12.398	12.628
Glyma.01G094200	Gm01:28855198-28865434|+	CUM2,EIF4G	eukaryotic translation initiation factor 4G	16.715	17.783	18.355	17.6177	28.238	27.727	28.25	28.0717	20.749	22.796	22.973	22.1727	26.533	28.102	28.487	27.7073
Glyma.01G094600	Gm01:29187584-29187796|+	--	--	7.053	10.073	8.15	8.42533	4.139	5.282	5.127	4.84933	4.724	4.671	9.879	6.42467	5.055	3.348	2.787	3.73
Glyma.01G094800	Gm01:29297589-29314546|+	--	Histone H3 K4-specific methyltransferase SET7/9 family protein	5.872	6.248	5.374	5.83133	9.456	10.072	9.458	9.662	5.475	5.822	5.934	5.74367	11.115	9.839	10.612	10.522
Glyma.01G094900	Gm01:29338842-29345184|+	AMC1,ATMC1,ATMCPB1,LOL3,MCP1B	metacaspase 1	10.351	8.71	7.671	8.91067	5.775	5.983	6.149	5.969	5.401	4.808	5.599	5.26933	6.409	7.562	7.491	7.154
Glyma.01G095100	Gm01:30509758-30513597|-	--	Zinc finger (CCCH-type) family protein	11.36	12.116	11.621	11.699	15.187	15.714	16.55	15.817	13.023	13.919	12.696	13.2127	16.197	16.026	16.905	16.376
Glyma.01G095700	Gm01:30092337-30096050|-	TET1,TRN2	Tetraspanin family protein	0.399	0.633	0.386	0.472667	1.697	1.518	2.677	1.964	0.378	0.593	0.299	0.423333	2.53	1.551	1.11	1.73033
Glyma.01G095800	Gm01:30024522-30025802|-	--	--	3.81	4.101	6.309	4.74	5.612	6.818	6.196	6.20867	1.542	1.373	1.423	1.446	6.19	6.767	7.026	6.661
Glyma.01G095966	Gm01:29854861-29855142|+	--	--	0.549	0	0.456	0.335	1.86	1.683	1.429	1.65733	0	0	0.505	0.168333	1.687	0.941	1.047	1.225
Glyma.01G096000	Gm01:29612679-29615220|+	--	PLATZ transcription factor family protein	123.022	125.546	130.378	126.315	289.867	289.552	245.175	274.865	82.496	104.001	121.701	102.733	296.392	284.565	345.322	308.76
Glyma.01G096300	Gm01:31546827-31552831|-	AGD8	ARF-GAP domain 8	49.059	48.536	44.648	47.4143	42.632	37.975	37.529	39.3787	39.436	42.956	40.731	41.041	42.592	44.64	42.524	43.252
Glyma.01G096500	Gm01:31887881-31888021|-	--	--	0	0	0	0	0	0	0	0	0	0	0	0	2.26	1.825	0	1.36167
Glyma.01G096600	Gm01:31951533-31954952|+	ATMYC2,JAI1,JIN1,MYC2,RD22BP1,ZBF1	Basic helix-loop-helix (bHLH) DNA-binding family protein	7.98	7.822	10.938	8.91333	13.234	17.183	18.008	16.1417	20.071	12.092	13.631	15.2647	16.728	17.478	17.589	17.265
Glyma.01G096700	Gm01:31962416-31967650|+	--	UDP-Glycosyltransferase superfamily protein	3.972	4.821	3.584	4.12567	2.057	1.617	2.183	1.95233	6.431	6.273	3.605	5.43633	1.934	2.83	1.889	2.21767
Glyma.01G096800	Gm01:32103459-32105197|+	IKU1	VQ motif-containing protein	17.627	14.094	9.486	13.7357	8.894	6.951	5.878	7.241	12.451	8.255	8.151	9.619	8.589	7.387	8.414	8.13
Glyma.01G097000	Gm01:32153526-32154516|-	PYR1,RCAR11	Polyketide cyclase/dehydrase and lipid transport superfamily protein	22.838	25.717	34.149	27.568	29.753	38.386	41.565	36.568	34.858	37.02	33.99	35.2893	38.089	37.468	35.526	37.0277
Glyma.01G097100	Gm01:32338687-32342301|-	BOU	Mitochondrial substrate carrier family protein	16.998	20.297	6.171	14.4887	10.697	11.945	12.467	11.703	5.268	6.073	7.216	6.18567	8.269	9.604	10.311	9.39467
Glyma.01G097200	Gm01:32590330-32596641|-	--	SPT2 chromatin protein	18.194	19.308	17.223	18.2417	22.488	23.4	21.976	22.6213	16.47	20.152	19.076	18.566	22.418	23.359	23.528	23.1017
Glyma.01G097350	Gm01:32605587-32609148|-	--	--	2.113	1.596	1.832	1.847	1.587	1.299	2.66	1.84867	1.234	2.402	2.102	1.91267	1.755	2.353	1.633	1.91367
Glyma.01G097500	Gm01:32681379-32696825|-	--	Aldolase-type TIM barrel family protein	7.814	6.752	7.042	7.20267	7.395	7.814	7.951	7.72	7.649	8.107	7.613	7.78967	8.082	8.186	7.239	7.83567
Glyma.01G097700	Gm01:32714094-32717612|+	--	LisH/CRA/RING-U-box domains-containing protein	5.986	6.458	7.031	6.49167	9.114	10.021	8.642	9.259	5.701	7.052	6.617	6.45667	9.112	11.042	10.129	10.0943
Glyma.01G097900	Gm01:32882840-32885941|-	--	Zinc finger (C3HC4-type RING finger) family protein	3.588	2.91	4.457	3.65167	4.555	4.211	5.494	4.75333	2.166	4.786	4.413	3.78833	4.874	4.556	4.093	4.50767
Glyma.01G098000	Gm01:33153556-33159645|-	IAA9	indole-3-acetic acid inducible 9	39.036	47.496	52.532	46.3547	48.329	49.073	52.163	49.855	45.394	60.727	53.629	53.25	51.852	50.449	46.396	49.5657
Glyma.01G098200	Gm01:33244027-33246872|+	--	--	5.634	4.222	4.122	4.65933	1.302	0.817	0.673	0.930667	1.476	1.936	2.286	1.89933	0.604	0.392	0.249	0.415
Glyma.01G098300	Gm01:33284747-33287211|+	--	--	2.351	2.064	1.215	1.87667	0.125	0.225	0.339	0.229667	3.032	1.598	2.355	2.32833	0.202	0.13	0.121	0.151
Glyma.01G098400	Gm01:33287256-33291238|-	APK1,APK1A,APK1B,PK1B	Protein kinase superfamily protein | protein kinase 1B	12.534	11.426	15.974	13.3113	12.633	11.612	11.854	12.033	9.194	12.69	11.808	11.2307	13.298	12.797	13.459	13.1847
Glyma.01G098700	Gm01:33465307-33468633|-	--	Haloacid dehalogenase-like hydrolase (HAD) superfamily protein	63.047	58.264	49.554	56.955	30.647	29.058	33.46	31.055	98.661	57.563	60.411	72.2117	26.27	35.838	31.899	31.3357
Glyma.01G099000	Gm01:33582736-33584581|+	ACX4,ATG6,ATSCX	acyl-CoA oxidase 4	3.144	4.427	2.262	3.27767	7.055	4.124	3.606	4.92833	2.039	3.39	2.509	2.646	3.27	3.833	4.224	3.77567
Glyma.01G099100	Gm01:33601028-33607646|+	--	DHHC-type zinc finger family protein	10.011	9.663	10.419	10.031	13.09	14.364	13.326	13.5933	14.067	14.798	12.897	13.9207	13.524	13.548	14.738	13.9367
Glyma.01G099600	Gm01:33698822-33708705|-	--	Protein kinase superfamily protein	10.476	11.939	12.445	11.62	15.519	15.339	13.673	14.8437	12.058	11.764	13.343	12.3883	15.108	14.496	17.309	15.6377
Glyma.01G099700	Gm01:33791848-33800803|+	PYRR,UPP	uracil phosphoribosyltransferase	13.418	14.732	13.788	13.9793	18.573	20.43	20.97	19.991	16.041	18.965	17.52	17.5087	16.417	16.635	15.009	16.0203
Glyma.01G099800	Gm01:33844090-33857338|+	P5CS2	delta 1-pyrroline-5-carboxylate synthase 2	8.021	11.59	11.54	10.3837	26.594	38.676	39.086	34.7853	5.708	8.165	8.534	7.469	24.411	45.667	37.581	35.8863
Glyma.01G100100	Gm01:33912799-33915489|-	ATGIP1,GIP1	AtGCP3 interacting protein 1	10.524	12.064	10.664	11.084	11.604	10.834	9.372	10.6033	9.474	12.984	12.95	11.8027	9.079	10.984	10.907	10.3233
Glyma.01G100200	Gm01:33945411-33951968|-	--	--	5.901	5.977	5.925	5.93433	8.275	8.146	8.162	8.19433	5.606	6.669	6.889	6.388	7.357	8.072	8.072	7.83367
Glyma.01G100600	Gm01:33963640-33966585|-	SDH1-1,SDH1-2	succinate dehydrogenase 1-1 | succinate dehydrogenase 1-2	8.835	12.937	12.537	11.4363	16.92	14.105	14.847	15.2907	14.586	15.441	13.337	14.4547	16.722	15.471	15.477	15.89
Glyma.01G100900	Gm01:34083587-34092814|+	--	Metal-dependent protein hydrolase	17.578	16.895	24.413	19.6287	23.769	26.547	25.155	25.157	29.73	32.682	28.964	30.4587	21.7	26.203	26.707	24.87
Glyma.01G101000	Gm01:34101996-34104982|-	--	Concanavalin A-like lectin protein kinase family protein	2.49	2.539	3.061	2.69667	3.855	4.323	4.262	4.14667	3.292	3.137	2.385	2.938	3.474	4.207	4.379	4.02
Glyma.01G101050	Gm01:34106169-34114035|-	--	phosphoribosylaminoimidazole carboxylase, putative / AIR carboxylase, putative	2.266	2.645	3.335	2.74867	1.925	1.896	1.731	1.85067	2.305	2.813	2.798	2.63867	2.2	1.252	1.734	1.72867
Glyma.01G101100	Gm01:34168722-34170848|+	--	Protein of unknown function (DUF668)	11.628	9.617	5.169	8.80467	21.159	21.552	22.981	21.8973	57.106	11.076	23.443	30.5417	25.825	28.873	31.292	28.6633
Glyma.01G101800	Gm01:34486710-34488235|+	ATZFP10,ZFP10	zinc-finger protein 10	10.292	14.114	17.045	13.817	12.24	8.656	8.076	9.65733	6.909	10.542	9.658	9.03633	14.38	14.992	14.178	14.5167
Glyma.01G102000	Gm01:34494646-34495485|-	DRM1	domains rearranged methylase 1	2.603	0.52	0.445	1.18933	0.868	1.209	0.444	0.840333	0	0	0.484	0.161333	0	0	0	0
Glyma.01G102300	Gm01:34678123-34678869|+	--	--	28.072	30.613	29.742	29.4757	35.776	35.256	39.592	36.8747	63.834	59.73	44.325	55.963	34.328	34.213	32.925	33.822
Glyma.01G102400	Gm01:34693312-34697082|-	--	Uncharacterised protein family (UPF0497)	13.527	15.068	20.996	16.5303	25.321	26.939	24.043	25.4343	17.578	23.006	18.705	19.763	23.452	28.245	28.258	26.6517
Glyma.01G102600	Gm01:34746886-34751389|+	--	NAD(P)-linked oxidoreductase superfamily protein	168.28	166.823	92.638	142.58	200.96	257.903	285.82	248.228	88.685	100.725	99.579	96.3297	220.721	256.406	225.82	234.316
Glyma.01G102802	Gm01:34909828-34910807|-	--	--	6.566	8.4	12.284	9.08333	7.501	8.188	13.047	9.57867	13.023	8.325	19.542	13.63	15.823	12.776	9.983	12.8607
Glyma.01G103100	Gm01:35008664-35014678|-	BCDH BETA1	branched-chain alpha-keto acid decarboxylase E1 beta subunit	4.021	3.831	3.334	3.72867	4.248	4.507	3.836	4.197	2.155	2.944	3.143	2.74733	5.276	5.403	4.46	5.04633
Glyma.01G103200	Gm01:35045886-35049566|-	Fes1A	Fes1A	35.963	38.288	29.166	34.4723	39.286	44.075	50.24	44.5337	24.073	26.739	24.687	25.1663	39.61	44.04	42.681	42.1103
Glyma.01G103450	Gm01:35173304-35173652|-	--	ATPase subunit 6-1	1.812	0.368	1.83	1.33667	1.545	0.559	0.949	1.01767	3.907	2.495	1.011	2.471	0.374	0.946	1.743	1.021
Glyma.01G103500	Gm01:35187770-35192407|-	ARF9	auxin response factor 9	138.765	143.426	204.254	162.148	222.556	202.52	227.019	217.365	112.048	175.335	169.675	152.353	252.892	214.577	227.891	231.787
Glyma.01G104200	Gm01:35636006-35642899|-	BLH9,BLR,HB-6,LSN,PNY,RPL,VAN	POX (plant homeobox) family protein	0.719	1.053	0.53	0.767333	2.071	2.192	2.481	2.248	0.547	0.834	1.019	0.8	1.41	1.166	1.425	1.33367
Glyma.01G104750	Gm01:35833171-35833293|+	--	--	0	0	0	0	0	1.892	0	0.630667	2.859	0	2.263	1.70733	2.582	0	2.388	1.65667
Glyma.01G104800	Gm01:35860537-35862539|+	--	glyoxal oxidase-related protein	3.458	3.393	3.416	3.42233	3.029	2.917	3.448	3.13133	2.159	2.622	3.21	2.66367	3.171	2.713	2.36	2.748
Glyma.01G105000	Gm01:35926096-35932639|-	--	Major facilitator superfamily protein	3.499	4.32	0.697	2.83867	4.938	7.723	8.053	6.90467	0.374	0.76	0.948	0.694	5.44	4.289	4.659	4.796
Glyma.01G105200	Gm01:36044147-36044649|+	ATGA2OX1,GA2OX1	Arabidopsis thaliana gibberellin 2-oxidase 1	6.291	7.37	4.835	6.16533	6.152	13.875	9.122	9.71633	3.377	4.091	5.253	4.24033	7.65	13.157	14.553	11.7867
Glyma.01G105400	Gm01:36138519-36139609|+	--	--	5.171	5.015	5.33	5.172	5.607	5.263	5.021	5.297	3.293	2.161	2.606	2.68667	3.947	5.139	4.806	4.63067
Glyma.01G105500	Gm01:36180690-36188907|+	PAB1	proteasome subunit PAB1	43.628	40.491	52.542	45.5537	52.199	57.877	58.246	56.1073	49.793	56.278	51.25	52.4403	57.025	61.172	62.173	60.1233
Glyma.01G105600	Gm01:36223101-36225994|+	--	--	12.747	14.439	21.175	16.1203	18.078	21.806	15.117	18.3337	8.117	12.324	18.957	13.1327	20.623	17.624	23.351	20.5327
Glyma.01G105851	Gm01:36242280-36242390|+	--	--	7.163	7.571	0	4.91133	0	2.053	2.253	1.43533	3.026	0	0	1.00867	0	2.388	7.608	3.332
Glyma.01G106000	Gm01:36392243-36394184|+	ATGSTU8,GSTU8	glutathione S-transferase TAU 8	150.266	145.423	133.815	143.168	86.123	63.481	72.35	73.9847	131.163	145.55	135.172	137.295	79.82	75.103	70.793	75.2387
Glyma.01G106200	Gm01:36453635-36455318|-	--	Adenine nucleotide alpha hydrolases-like superfamily protein	84.088	86.155	43.353	71.1987	42.15	48.299	45.537	45.3287	48.914	46.595	51.52	49.0097	44.166	43.801	40.251	42.7393
Glyma.01G106500	Gm01:36638613-36640899|+	--	--	5.107	4.395	1.327	3.60967	3.521	4.537	4.087	4.04833	1.984	2.201	1.921	2.03533	3.283	3.577	3.018	3.29267
Glyma.01G106600	Gm01:36735737-36749990|+	DEI1,PAS1	FKBP-type peptidyl-prolyl cis-trans isomerase family protein	5.911	6.28	6.998	6.39633	12.627	11.17	11.301	11.6993	6.265	7.874	6.413	6.85067	9.256	12.988	11.467	11.237
Glyma.01G106800	Gm01:36955264-36957839|-	--	HSP20-like chaperones superfamily protein	9.094	8.494	0.331	5.973	19.083	43.468	37.414	33.3217	0.557	0.235	0.087	0.293	19.269	49.547	39.822	36.2127
Glyma.01G107000	Gm01:37088018-37093292|+	--	Protein of unknown function (DUF3527)	0.891	0.931	0.7	0.840667	1.278	1.392	1.247	1.30567	0.571	0.531	0.628	0.576667	1.327	1.156	0.99	1.15767
Glyma.01G107100	Gm01:37094050-37096396|-	--	Nuclear transport factor 2 (NTF2) family protein	4.339	4.599	6.584	5.174	7.506	7.72	7.639	7.62167	4.31	5.604	4.27	4.728	9.161	7.314	8.192	8.22233
Glyma.01G107500	Gm01:37228576-37239507|+	AtMYB1,MYB1	myb domain protein 1	3.139	3.52	4.18	3.613	5.147	4.835	5.131	5.03767	4.582	5.534	4.88	4.99867	4.393	5.614	4.492	4.833
Glyma.01G107700	Gm01:37342499-37346365|+	--	RING/FYVE/PHD zinc finger superfamily protein	0.574	0.639	0.863	0.692	2.504	2.2	1.925	2.20967	1.523	1.234	0.804	1.187	1.964	2.446	1.496	1.96867
Glyma.01G107850	Gm01:37378690-37381118|-	--	Protein kinase protein with tetratricopeptide repeat domain	6.014	7.028	7.459	6.83367	13.442	10.63	10.999	11.6903	5.021	5.42	4.99	5.14367	11.3	9.541	8.533	9.79133
Glyma.01G107901	Gm01:37382160-37382760|-	--	Protein kinase protein with tetratricopeptide repeat domain	33.022	28.548	35.686	32.4187	58.087	46.235	48.251	50.8577	24.785	28.402	26.603	26.5967	56.001	41.031	41.063	46.0317
Glyma.01G107951	Gm01:37382764-37384479|-	--	Protein kinase protein with tetratricopeptide repeat domain	8.536	10.299	9.85	9.56167	17.993	13.33	15.784	15.7023	5.383	7.617	7.326	6.77533	16.126	13.355	13.513	14.3313
Glyma.01G108000	Gm01:37412422-37417225|-	AtIPCS1	Arabidopsis Inositol phosphorylceramide synthase 1	27.738	24.397	19.508	23.881	26.499	20.805	19.757	22.3537	13.649	14.242	13.873	13.9213	23.74	22.172	21.46	22.4573
Glyma.01G108200	Gm01:37483817-37492923|-	LAC7	laccase 7	20.855	15.771	38.79	25.1387	14.553	11.437	9.435	11.8083	14.921	5.657	7.944	9.50733	8.748	8.474	13.652	10.2913
Glyma.01G108300	Gm01:37506209-37508019|-	LAC7	laccase 7	12.12	15.406	18.501	15.3423	1.284	0.387	0	0.557	1.201	4.873	2.326	2.8	0.518	0	0	0.172667
Glyma.01G108700	Gm01:37555249-37557935|-	--	PAR1 protein	413.42	354.398	184.46	317.426	28.998	27.623	31.438	29.353	186.231	130.838	141.888	152.986	21.608	30.941	30.131	27.56
Glyma.01G109100	Gm01:37729595-37733643|+	PTAC13	plastid transcriptionally active 13	7.327	8.724	13.594	9.88167	17.759	22.812	17.978	19.5163	11.857	14.367	14.123	13.449	18.133	20.3	18.477	18.97
Glyma.01G109200	Gm01:37760454-37761982|+	--	Concanavalin A-like lectin family protein	12.349	13.902	14.423	13.558	18.319	17.168	17.511	17.666	8.133	13.596	12.11	11.2797	16.397	20.42	16.009	17.6087
Glyma.01G109300	Gm01:37762872-37765894|-	TUB3	tubulin beta chain 3	69.988	73.854	66.991	70.2777	79.883	76.552	84.914	80.4497	73.531	98.326	80.059	83.972	81.163	91.869	80.656	84.5627
Glyma.01G109500	Gm01:37859918-37860858|+	SOUL-1	SOUL heme-binding family protein	7.147	8.098	3.994	6.413	5.601	9.543	8.665	7.93633	13.587	6.988	6.628	9.06767	6.698	7.09	9.155	7.64767
Glyma.01G109600	Gm01:37861019-37863339|-	--	Yos1-like protein	20.942	20.639	31.231	24.2707	38.104	30.903	33.618	34.2083	25.064	30.798	33.222	29.6947	38.153	35.302	35.289	36.248
Glyma.01G109700	Gm01:37864760-37869348|+	FLN1	fructokinase-like 1	2.655	2.512	3.077	2.748	2.758	2.467	2.299	2.508	2.79	3.597	3.472	3.28633	1.649	2.619	2.337	2.20167
Glyma.01G109800	Gm01:37874048-37879827|-	--	O-fucosyltransferase family protein	6.835	6.227	1.951	5.00433	3.59	3.845	4.312	3.91567	2.552	1.126	1.428	1.702	3.821	5.027	4.727	4.525
Glyma.01G110200	Gm01:37957873-37962011|-	GONST3	golgi nucleotide sugar transporter 3	3.158	2.675	2.686	2.83967	2.325	2.814	2.928	2.689	3.506	3.45	2.832	3.26267	2.795	2.802	2.662	2.753
Glyma.01G110400	Gm01:38043718-38048318|+	ATPUMP1,ATUCP1,PUMP1,UCP,UCP1	plant uncoupling mitochondrial protein 1	2.602	2.026	0.925	1.851	2.394	2.34	2.203	2.31233	1.201	1.15	1.357	1.236	1.92	2.682	2.206	2.26933
Glyma.01G110500	Gm01:38058460-38061342|-	--	Reticulon family protein	8.271	8.168	3.35	6.59633	4.574	4.674	4.212	4.48667	5.503	3.741	3.905	4.383	4.417	4.444	4.734	4.53167
Glyma.01G110600	Gm01:38107750-38110602|-	--	Thioredoxin superfamily protein	7.62	7.295	8.924	7.94633	7.087	6.764	7.037	6.96267	6.869	8.704	6.77	7.44767	4.613	5.691	6.323	5.54233
Glyma.01G110900	Gm01:38142625-38147698|-	--	Josephin family protein	10.469	11.066	11.822	11.119	12.091	12.587	12.026	12.2347	11.177	10.421	11.458	11.0187	12.994	12.589	14.271	13.2847
Glyma.01G111200	Gm01:38228995-38248242|+	--	mRNA capping enzyme family protein	15.817	17.53	21.169	18.172	25.977	27.556	26.052	26.5283	17.055	21.214	21.779	20.016	26.621	25.768	26.396	26.2617
Glyma.01G111300	Gm01:38265664-38278829|+	DEX1	defective in exine formation protein (DEX1)	24.265	24.837	29.846	26.316	29.785	30.702	29.856	30.1143	32.869	31.51	29.689	31.356	28.924	30.902	29.891	29.9057
Glyma.01G111500	Gm01:38336307-38336645|-	--	Protein of unknown function (DUF962)	3.063	2.723	6.43	4.072	12.707	10.611	8.013	10.4437	1.833	1.126	2.842	1.93367	11.448	10.972	8.093	10.171
Glyma.01G111900	Gm01:38442566-38446207|+	--	Protein of unknown function (DUF740)	1.725	1.396	1.412	1.511	2.374	2.067	2.59	2.34367	1.875	1.995	1.439	1.76967	2.375	2.368	1.895	2.21267
Glyma.01G112200	Gm01:38583003-38592858|+	--	Disease resistance protein (TIR-NBS-LRR class) family	3.258	3.727	5.784	4.25633	6.469	3.427	3.83	4.57533	2.795	4.861	5.143	4.26633	5.754	4.589	5.119	5.154
Glyma.01G112300	Gm01:38602326-38610038|+	--	Disease resistance protein (TIR-NBS-LRR class) family	1.065	1.309	0.919	1.09767	0.774	0.83	0.716	0.773333	0.463	0.512	0.581	0.518667	0.705	0.756	0.875	0.778667
Glyma.01G112500	Gm01:38691539-38696215|+	ATPTR1,PTR1	peptide transporter 1	0.293	0.217	0.233	0.247667	2.764	4.103	4.629	3.832	0.162	0.33	0.341	0.277667	3.594	3.109	2.788	3.16367
Glyma.01G112600	Gm01:38884360-38888624|+	ATLMCO4,IRX12,LAC4,LMCO4	Laccase/Diphenol oxidase family protein	2.401	2.576	1.769	2.24867	35.082	26.998	33.697	31.9257	0.608	2.025	0.843	1.15867	51.589	44.345	34.334	43.4227
Glyma.01G112700	Gm01:38932518-38935456|+	--	Duplicated homeodomain-like superfamily protein	12.883	14.478	17.734	15.0317	15.773	16.737	16.8	16.4367	25.873	30.429	29.151	28.4843	14.13	14.264	14.221	14.205
Glyma.01G112900	Gm01:39137665-39141480|+	--	HXXXD-type acyl-transferase family protein	3.122	3.516	5.775	4.13767	10.709	9.616	10.145	10.1567	6.663	8.49	8.158	7.77033	11.658	9.126	9.021	9.935
Glyma.01G113000	Gm01:39205339-39210632|-	SQD2	sulfoquinovosyldiacylglycerol 2	20.681	24.454	27.875	24.3367	31.852	23.06	22.083	25.665	31.748	32.707	30.88	31.7783	32.255	26.182	32.231	30.2227
Glyma.01G114000	Gm01:39821756-39829564|-	AUX1,MAP1,PIR1,WAV5	Transmembrane amino acid transporter family protein	11.18	12.089	6.611	9.96	13.497	20.173	18.905	17.525	3.779	6.609	4.75	5.046	12.586	13.24	11.441	12.4223
Glyma.01G114400	Gm01:40117017-40120009|+	--	Plant protein of unknown function (DUF247)	3.074	2.405	3.294	2.92433	3.527	3.32	3.719	3.522	12.064	7.065	6.672	8.60033	3.065	3.964	4.263	3.764
Glyma.01G114500	Gm01:40134539-40135170|-	ATGPT2,GPT2	glucose-6-phosphate/phosphate translocator 2	2.702	1.525	2.536	2.25433	2.311	0.464	2.097	1.624	1.079	2.676	5.065	2.94	1.557	2.101	1.737	1.79833
Glyma.01G114800	Gm01:40219842-40220756|+	PSRP4	plastid-specific ribosomal protein 4	3.759	4.949	7.428	5.37867	4.338	4.087	6.128	4.851	5.578	6.538	8.337	6.81767	4.87	4.038	3.461	4.123
Glyma.01G114900	Gm01:40221293-40222757|-	--	alpha 1,4-glycosyltransferase family protein	6.51	7.635	12.597	8.914	6.039	3.924	4.314	4.759	7.128	9.756	9.002	8.62867	7.858	4.793	6.613	6.42133
Glyma.01G115000	Gm01:40298220-40302757|+	--	Carbohydrate-binding-like fold	4.694	6.378	7.272	6.11467	12.421	15.611	16.193	14.7417	9.912	12.263	10.841	11.0053	11.935	13.814	13.25	12.9997
Glyma.01G115500	Gm01:40513363-40515660|-	--	--	34.077	31.115	71.895	45.6957	34.667	26.242	28.344	29.751	59.942	76.839	70.019	68.9333	23.729	23.131	22.706	23.1887
Glyma.01G115600	Gm01:40533642-40546016|-	--	Plant protein of unknown function (DUF247)	1.342	1.502	2.119	1.65433	3.559	1.986	1.74	2.42833	7.456	7.068	5.459	6.661	1.374	2.405	1.466	1.74833
Glyma.01G115900	Gm01:40630522-40633199|-	LHCB4.2	light harvesting complex photosystem II	3.744	4.065	5.122	4.31033	18.872	30.871	20.004	23.249	7.747	11.945	10.579	10.0903	25.011	20.015	26.966	23.9973
Glyma.01G116000	Gm01:40641812-40644927|+	HMGB1,NFD1	high mobility group B1	261.571	274.712	383.384	306.556	286.378	262.889	257.955	269.074	243.583	284.952	282.515	270.35	289.109	284.892	291.629	288.543
Glyma.01G116100	Gm01:40646782-40652307|-	ATPDX2,EMB2407,PDX2	pyridoxine biosynthesis 2	7.702	8.781	11.473	9.31867	9.888	9.857	10.753	10.166	12.449	14.14	15.006	13.865	9.907	10.854	11.062	10.6077
Glyma.01G116300	Gm01:40697769-40711380|+	--	GroES-like zinc-binding dehydrogenase family protein	73.882	84.328	107.094	88.4347	7.746	3.979	4.547	5.424	84.079	107.537	88.188	93.268	4.793	4.917	4.608	4.77267
Glyma.01G116700	Gm01:40749906-40757594|+	--	GroES-like zinc-binding dehydrogenase family protein	11.974	17.227	16.162	15.121	3.101	2.948	3.846	3.29833	9.961	18.104	16.451	14.8387	5.253	3.689	1.963	3.635
Glyma.01G117800	Gm01:41189076-41194181|+	APTX	APRATAXIN-like	6.106	6.913	7.668	6.89567	8.126	7.69	7.84	7.88533	7.895	9.174	8.476	8.515	7.239	8.285	6.686	7.40333
Glyma.01G117900	Gm01:41195158-41205141|-	ARK3,RK3	receptor kinase 3	5.868	5.806	7.856	6.51	13.011	11.97	12.804	12.595	5.06	7.323	6.244	6.209	11.485	12.387	11.666	11.846
Glyma.01G118000	Gm01:41227952-41231489|-	--	Thiamine pyrophosphate dependent pyruvate decarboxylase family protein	56.428	51.755	0	36.061	0.055	0.123	0.028	0.0686667	2.057	0.207	0.089	0.784333	0	0.086	0.031	0.039
Glyma.01G118200	Gm01:41293343-41300691|-	--	--	15.279	14.968	13.506	14.5843	13.066	11.435	10.77	11.757	14.594	13.119	12.62	13.4443	12.573	13.216	12.984	12.9243
Glyma.01G118350	Gm01:41319556-41355324|+	--	Leucine-rich repeat transmembrane protein kinase	10.431	12.488	11.339	11.4193	9.107	8.407	8.435	8.64967	8.844	13.932	11.646	11.474	10.507	8.888	9.128	9.50767
Glyma.01G118800	Gm01:41364866-41400738|+	--	Leucine-rich repeat transmembrane protein kinase	10.739	9.945	9.679	10.121	10.321	10.482	9.997	10.2667	7.191	10.768	9.278	9.079	12.135	10.007	10.097	10.7463
Glyma.01G118900	Gm01:41421420-41452323|+	--	Leucine-rich repeat transmembrane protein kinase	8.012	7.409	7.302	7.57433	6.551	5.716	4.946	5.73767	6.065	7.744	5.648	6.48567	7.387	5.633	6.199	6.40633
Glyma.01G119000	Gm01:41465427-41465651|-	--	--	0.892	0.896	3.631	1.80633	0.736	2.013	1.516	1.42167	0	7.465	0.8	2.755	0.901	2.978	2.482	2.12033
Glyma.01G119150	Gm01:41466179-41466484|-	--	--	13.056	11.848	11.306	12.07	14.257	12.869	14.58	13.902	10.559	10.401	11.628	10.8627	11.026	12.862	12.49	12.126
Glyma.01G119300	Gm01:41527424-41530676|-	RANBP1	RAN binding protein 1	11.652	13.646	7.575	10.9577	3.53	4.214	5.546	4.43	40.804	20.902	12.205	24.637	5.572	4.12	2.592	4.09467
Glyma.01G119400	Gm01:41533498-41538628|-	ATEBP1,ATG2,EBP1	metallopeptidase M24 family protein	16.921	15.704	16.611	16.412	19.679	21.551	23.143	21.4577	27.914	29.908	24.742	27.5213	19.989	21.452	19.242	20.2277
Glyma.01G119500	Gm01:41721288-41731887|+	ATAMPD,FAC1	AMP deaminase, putative / myoadenylate deaminase, putative	28.927	26.581	36.283	30.597	36.179	41.833	38.577	38.863	16.735	25.722	31.31	24.589	34.019	28.648	30.753	31.14
Glyma.01G119900	Gm01:41801390-41804153|+	ATGRX2,CXIP2	CAX-interacting protein 2	5.545	6.077	5.365	5.66233	6.924	6.861	6.203	6.66267	4.855	5.256	6.271	5.46067	6.756	8.332	7.184	7.424
Glyma.01G120400	Gm01:41898848-41902315|+	FAD8	fatty acid desaturase 8	6.636	6.722	3.291	5.54967	4.54	5.211	5.587	5.11267	6.009	5.561	4.839	5.46967	4.71	5.019	4.351	4.69333
Glyma.01G120800	Gm01:41942022-41944022|+	ACI1	ALC-interacting protein 1	5.847	5.936	0.873	4.21867	1.145	1.329	1.805	1.42633	4.353	1.881	2.161	2.79833	1.027	1.229	1.528	1.26133
Glyma.01G121000	Gm01:42030962-42032918|-	--	Homeodomain-like superfamily protein	34.369	27.882	1.824	21.3583	0.43	1.049	1.147	0.875333	2.314	2.18	2.349	2.281	0.729	0.585	1.078	0.797333
Glyma.01G121209	Gm01:42454874-42456133|+	--	2-oxoglutarate (2OG) and Fe(II)-dependent oxygenase superfamily protein	20.833	17.093	14.098	17.3413	12.436	19.371	14.764	15.5237	2.251	2.911	4.665	3.27567	11.524	8.286	13.054	10.9547
Glyma.01G121218	Gm01:42514054-42517593|-	AL1	alfin-like 1	34.259	33.894	39.798	35.9837	57.125	52.214	52.281	53.8733	34.661	40.718	41.687	39.022	54.789	57.372	58.266	56.809
Glyma.01G121300	Gm01:42883191-42887912|-	--	DNAJ heat shock family protein	7.627	7.889	7.409	7.64167	8.797	8.394	7.546	8.24567	8.161	10.372	8.044	8.859	9.064	8.23	8.848	8.714
Glyma.01G121400	Gm01:42895807-42916385|-	ESP4	HEAT repeat-containing protein	8.989	9.206	10.785	9.66	13.31	13.283	13.866	13.4863	9.545	12.473	11.302	11.1067	12.961	13.596	13.636	13.3977
Glyma.01G122100	Gm01:42998167-43006605|-	--	LMBR1-like membrane protein	17.765	19.522	20.185	19.1573	21.862	21.102	21.172	21.3787	24.284	24.142	22.336	23.5873	22.817	21.393	21.13	21.78
Glyma.01G122166	Gm01:43006494-43006752|+	--	--	1.951	2.074	0	1.34167	0	0	0	0	0	0	0	0	2.013	1.628	0	1.21367
Glyma.01G122300	Gm01:43103454-43109278|-	--	glycine-rich protein	5.302	6.263	7.984	6.51633	6.915	6.858	7.52	7.09767	6.026	7.245	6.8	6.69033	7.176	6.858	6.614	6.88267
Glyma.01G122800	Gm01:43359677-43364314|-	ATCAX3,ATHCX1,CAX1-LIKE,CAX3	cation exchanger 3	0.514	0.838	0.329	0.560333	0.65	0.328	0.502	0.493333	2.804	1.429	1.233	1.822	0.518	0.19	0.275	0.327667
Glyma.01G123100	Gm01:43439933-43441346|+	--	PEBP (phosphatidylethanolamine-binding protein) family protein	2.074	3.361	3.368	2.93433	22.776	22.662	23.038	22.8253	4.283	1.862	3.262	3.13567	22.822	30.191	37.103	30.0387
Glyma.01G123300	Gm01:43625975-43636062|+	ATBAG4,BAG4	BCL-2-associated athanogene 4	24.604	28.458	31.892	28.318	36.35	36.879	32.849	35.3593	34.215	36.814	38.551	36.5267	38.269	36.021	38.576	37.622
Glyma.01G123400	Gm01:43636921-43644349|-	AMT2,AMT2;1,ATAMT2	ammonium transporter 2	1.696	1.729	2.558	1.99433	1.292	0.761	0.702	0.918333	1.592	3.53	5.723	3.615	3.241	0.881	1.348	1.82333
Glyma.01G123600	Gm01:43834941-43837202|-	--	myb-like HTH transcriptional regulator family protein	1.338	0.731	1.87	1.313	0.722	0.57	0.732	0.674667	0.581	0.613	0.828	0.674	1.495	0.806	1.275	1.192
Glyma.01G123900	Gm01:43934967-43940520|+	ATEOL1,ETO1	tetratricopeptide repeat (TPR)-containing protein	2.899	2.63	3.369	2.966	4.51	5.057	4.343	4.63667	2.754	3.294	4.165	3.40433	4.048	4.062	4.233	4.11433
Glyma.01G124200	Gm01:44005450-44018006|+	--	--	1.148	1.147	0.918	1.071	1.157	1.233	1.022	1.13733	0.857	1.06	0.939	0.952	1.265	1.306	1.082	1.21767
Glyma.01G124300	Gm01:44020436-44023309|+	--	Ribosomal protein S4 (RPS4A) family protein	35.338	27.995	38.68	34.0043	29.666	39.758	36.868	35.4307	62.909	67.568	58.858	63.1117	30.116	35.716	34.679	33.5037
Glyma.01G124500	Gm01:44072930-44076461|-	ATFER1,FER1	ferretin 1	22.761	20.932	32.617	25.4367	78.162	31.011	26.729	45.3007	12.971	6.283	5.379	8.211	20.593	19.716	14.294	18.201
Glyma.01G124602	Gm01:44092183-44098684|-	--	Protein of unknown function, DUF538	23.963	23.572	24.714	24.083	19.672	17.855	16.934	18.1537	22.898	24.149	22.566	23.2043	19.34	19.568	19.271	19.393
Glyma.01G124700	Gm01:44111545-44112769|+	PYL4,RCAR10	PYR1-like 4	73.242	54.024	69.14	65.4687	11.963	9.482	8.253	9.89933	52.676	64.171	67.739	61.5287	13.37	8.949	10.721	11.0133
Glyma.01G124900	Gm01:44181370-44185272|-	PAC1	20S proteasome alpha subunit C1	57.086	57.879	67.414	60.793	66.185	60.694	61.058	62.6457	63.316	67.642	62.947	64.635	65.184	69.476	66.289	66.983
Glyma.01G124950	Gm01:44184218-44184568|-	--	--	3.585	3.278	3.019	3.294	1.53	3.871	1.564	2.32167	2.577	2.469	3.672	2.906	3.701	3.745	2.07	3.172
Glyma.01G125000	Gm01:44210641-44215058|+	TBL35	TRICHOME BIREFRINGENCE-LIKE 35	2.125	2.085	2.021	2.077	2.719	2.409	2.75	2.626	2.998	2.92	2	2.63933	2.241	2.071	1.759	2.02367
Glyma.01G125100	Gm01:44321663-44323565|+	--	Nucleic acid-binding, OB-fold-like protein	10.447	9.469	11.526	10.4807	10.697	10.312	10.163	10.3907	10.506	13.226	10.732	11.488	11.094	11.066	11.252	11.1373
Glyma.01G125200	Gm01:44327154-44333254|+	--	Leucine-rich repeat protein kinase family protein	0.584	0.678	0.757	0.673	2.761	2.697	2.317	2.59167	0.393	0.728	0.636	0.585667	3.197	2.944	2.537	2.89267
Glyma.01G125400	Gm01:44497291-44507213|-	--	Disease resistance protein (TIR-NBS-LRR class) family	11.511	8.233	15.749	11.831	12.449	7.524	8.221	9.398	9.365	11.983	12.102	11.15	9.631	9.974	10.412	10.0057
Glyma.01G125600	Gm01:44535550-44542867|-	--	--	4.136	4.45	3.719	4.10167	4.35	5.428	4.993	4.92367	4.147	4.71	4.145	4.334	3.731	3.525	4.372	3.876
Glyma.01G125800	Gm01:44556298-44560209|-	IMK2	inflorescence meristem receptor-like kinase 2	1.243	1.75	1.966	1.653	2.708	2.574	2.38	2.554	0.553	1.671	1.753	1.32567	2.838	2.794	1.661	2.431
Glyma.01G125900	Gm01:44577367-44578466|-	PRA1.B4	prenylated RAB acceptor 1.B4	87.999	77.601	32.829	66.143	34.889	42.61	48.328	41.9423	85.056	44.108	51.576	60.2467	39.361	43.724	43.539	42.208
Glyma.01G126000	Gm01:44580602-44583883|-	--	Tautomerase/MIF superfamily protein	17.9	18.624	21.038	19.1873	18.042	15.916	16.756	16.9047	15.895	19.041	18.141	17.6923	15.536	18.41	16.959	16.9683
Glyma.01G126200	Gm01:44610060-44613666|-	--	Tautomerase/MIF superfamily protein	46.05	48.136	58.88	51.022	38.509	37.253	32.968	36.2433	5.603	17.425	19.834	14.2873	35.91	34.942	27.48	32.7773
Glyma.01G126600	Gm01:44673957-44674876|+	--	Disease resistance-responsive (dirigent-like protein) family protein	49.069	43.377	72.932	55.126	71.722	36.884	39.495	49.367	31.72	46.57	47.935	42.075	37.859	38.506	32.327	36.2307
Glyma.01G126700	Gm01:44701197-44702212|+	--	Disease resistance-responsive (dirigent-like protein) family protein	1.01	1.103	0	0.704333	0.127	0	0	0.0423333	1.839	1.847	0.969	1.55167	0	0	0	0
Glyma.01G127100	Gm01:44816329-44817200|+	--	Disease resistance-responsive (dirigent-like protein) family protein	0.875	0.893	0.228	0.665333	2.85	1.52	0.704	1.69133	0.319	0.268	0.084	0.223667	0.093	0.159	0	0.084
Glyma.01G127200	Gm01:44909516-44910395|+	--	Disease resistance-responsive (dirigent-like protein) family protein	954.08	714.613	1363.81	1010.84	555.066	303.267	336.373	398.235	528.874	716.455	791.034	678.788	335.336	359.991	356.762	350.696
Glyma.01G127300	Gm01:44975840-44976337|-	--	Transcriptional coactivator/pterin dehydratase	1.557	1.583	1.307	1.48233	0.331	0.3	1.359	0.663333	1.863	1.144	1.083	1.36333	1.203	0.676	0.374	0.751
Glyma.01G127400	Gm01:44993141-44994091|+	--	Disease resistance-responsive (dirigent-like protein) family protein	3.134	5.673	2.854	3.887	15.993	14.127	16.262	15.4607	2.187	2.486	2.255	2.30933	16.819	16.424	13.864	15.7023
Glyma.01G127500	Gm01:45036857-45041345|+	--	SEC14 cytosolic factor family protein / phosphoglyceride transfer family protein	1.877	1.917	1.916	1.90333	5.765	5.432	5.639	5.612	1.844	2.372	1.831	2.01567	4.468	5.57	4.328	4.78867
Glyma.01G127700	Gm01:45053093-45061704|-	--	NB-ARC domain-containing disease resistance protein | LRR and NB-ARC domains-containing disease resistance protein	0.181	0.421	0.467	0.356333	1.085	1.219	1.178	1.16067	0.123	0.333	0.321	0.259	0.798	1.002	0.772	0.857333
Glyma.01G127900	Gm01:45108112-45110174|-	--	methyltransferases	9.124	9.117	9.038	9.093	7.81	8.025	8.705	8.18	13.305	8.884	11.179	11.1227	11.119	10.477	10.628	10.7413
Glyma.01G128100	Gm01:45122123-45125805|-	ATWRKY33,WRKY33	WRKY DNA-binding protein 33	7.716	7.33	9.978	8.34133	9.411	7.861	10.56	9.27733	22.198	7.428	13.168	14.2647	11.166	10.721	13.843	11.91
Glyma.01G128200	Gm01:45138988-45144281|-	--	RNI-like superfamily protein	25.108	29.599	27.258	27.3217	22.685	25.72	24.928	24.4443	27.014	34.412	35.775	32.4003	28.109	26.07	32.486	28.8883
Glyma.01G128500	Gm01:45218585-45219834|-	--	--	131.72	111.647	151.784	131.717	132.044	139.242	124.754	132.013	190.373	184.505	178.84	184.573	130.361	141.703	167.568	146.544
Glyma.01G128700	Gm01:45228713-45237185|-	ATSCAR2,DIS3,ITB1,SCAR2,WAVE4	SCAR homolog 2	9.946	11.421	14.569	11.9787	17.11	17.546	17.482	17.3793	17.569	15.733	15.804	16.3687	18.299	17.713	18.784	18.2653
Glyma.01G129000	Gm01:45362467-45364782|+	--	Protein of unknown function (DUF567)	3.693	1.041	7.236	3.99	1.072	0.628	0.419	0.706333	3.068	3.01	4.26	3.446	5.784	3.035	2.249	3.68933
Glyma.01G129100	Gm01:45388945-45391102|+	--	Protein of unknown function (DUF567)	56.702	61.792	31.684	50.0593	9.373	9.637	9.025	9.345	60.667	20.912	33.547	38.3753	15.755	8.986	15.259	13.3333
Glyma.01G129200	Gm01:45413958-45414942|+	--	--	3.223	7.491	6.049	5.58767	0.331	1.424	1.007	0.920667	1.82	0.921	1.295	1.34533	1.282	0.821	0.597	0.9
Glyma.01G129400	Gm01:45427967-45434610|-	AGT3	alanine:glyoxylate aminotransferase 3	166.214	195.074	241.064	200.784	433.902	590.782	570.908	531.864	206.176	300.7	339.985	282.287	437.234	496.175	556.851	496.753
Glyma.01G129700	Gm01:45522123-45524343|+	--	--	6.188	4.952	3.461	4.867	2.978	2.476	2.97	2.808	44.2	32.847	22.063	33.0367	4.557	4.289	3.772	4.206
Glyma.01G130300	Gm01:45606749-45607113|-	--	--	1.546	1.048	2.572	1.722	1.748	1.186	1.789	1.57433	1.837	2.979	2.847	2.55433	0.528	0.885	0.984	0.799
Glyma.01G130400	Gm01:45656007-45656815|-	--	TCP-1/cpn60 chaperonin family protein	0.64	0.961	1.105	0.902	1.655	3.672	1.318	2.215	1.052	3.082	2.204	2.11267	1.572	1.48	2.008	1.68667
Glyma.01G130500	Gm01:45689001-45691084|+	--	Peroxidase superfamily protein	2.072	2.335	4.507	2.97133	2.759	1.745	1.569	2.02433	3.116	6.664	9.023	6.26767	4.158	1.502	1.471	2.377
Glyma.01G130800	Gm01:45755552-45758056|+	--	Peroxidase superfamily protein	8.635	8.543	14.106	10.428	2.44	0.438	0.894	1.25733	42.724	23.75	34.45	33.6413	0.628	0.698	0.818	0.714667
Glyma.01G131100	Gm01:45800115-45803940|+	ASP1	aspartate aminotransferase 1	2.492	2.122	0.257	1.62367	1.357	1.327	1.065	1.24967	55.562	13.694	10.307	26.521	1.402	1.164	1.611	1.39233
Glyma.01G131300	Gm01:45841668-45844563|+	--	Plant protein of unknown function (DUF827)	3.296	4.838	3.652	3.92867	5.354	4.416	4.597	4.789	6.271	6.98	5.673	6.308	5.139	5.198	4.384	4.907
Glyma.01G131500	Gm01:45894153-45898007|+	CIPK10,PKS2,SIP1,SNRK3.8	SOS3-interacting protein 1	84.449	94.96	93.042	90.817	32.935	35.573	43.099	37.2023	91.473	84.54	77.993	84.6687	32.155	39.289	38.769	36.7377
Glyma.01G131800	Gm01:45945906-45948810|+	--	ARM repeat superfamily protein	22.892	22.435	17.727	21.018	13.901	10.317	9.884	11.3673	17.173	15.42	18.145	16.9127	14.786	11.704	14.037	13.509
Glyma.01G131900	Gm01:45961106-45962818|+	ATOFP2,OFP2	ovate family protein 2	1.4	0.991	0.881	1.09067	3.054	2.759	2.736	2.84967	0.71	0.761	0.637	0.702667	3.647	2.976	2.457	3.02667
Glyma.01G132000	Gm01:46006826-46014101|-	ATWNK5,WNK5,ZIK1	with no lysine (K) kinase 5	22.194	29.329	48.046	33.1897	49.941	41.362	38.965	43.4227	16.524	19.448	23.743	19.905	81.392	56.702	71.336	69.81
Glyma.01G132300	Gm01:46178629-46184092|+	--	Protein kinase superfamily protein	11.662	10.64	11.206	11.1693	15.933	14.473	14.679	15.0283	10.331	11.798	10.906	11.0117	14.796	15.023	15.515	15.1113
Glyma.01G132400	Gm01:46199996-46206853|+	CAD1	MAC/Perforin domain-containing protein	21.767	20.517	24.95	22.4113	26.471	24.741	23.624	24.9453	20.609	22.983	22.454	22.0153	27.256	26.421	28.366	27.3477
Glyma.01G132500	Gm01:46289956-46291499|+	ATLTP1,LP1,LTP1	lipid transfer protein 1	0.108	21.996	0.187	7.43033	0.664	0.426	1.252	0.780667	0	0	0	0	1.493	1.077	1.284	1.28467
Glyma.01G132800	Gm01:46334593-46339109|-	--	Pentatricopeptide repeat (PPR) superfamily protein	1.049	1.036	0.976	1.02033	1.374	1.374	1.479	1.409	0.629	0.722	0.853	0.734667	1.101	1.361	1.645	1.369
Glyma.01G133000	Gm01:46355150-46363189|-	HSI2-L1,HSL1,VAL2	HSI2-like 1	2.646	2.91	2.932	2.82933	3.777	4.459	4.01	4.082	1.59	1.784	2.113	1.829	3.509	3.884	3.735	3.70933
Glyma.01G133300	Gm01:46457157-46461558|-	--	Leucine-rich repeat protein kinase family protein	2.271	3.399	2.25	2.64	2.214	1.97	1.928	2.03733	2.614	1.54	1.524	1.89267	2.142	1.867	1.598	1.869
Glyma.01G133400	Gm01:46464405-46465958|-	--	Preprotein translocase Sec, Sec61-beta subunit protein	97.629	93.621	59.74	83.6633	47.582	46.109	45.895	46.5287	54.055	61.392	59.194	58.2137	51.909	43.372	45.443	46.908
Glyma.01G133600	Gm01:46498054-46501250|-	--	--	0.696	1.325	0.889	0.97	1.403	1.108	1.588	1.36633	3.612	4.532	2.547	3.56367	1.049	2.135	1.44	1.54133
Glyma.01G133700	Gm01:46501529-46501822|-	--	--	1.01	0.514	2.102	1.20867	1.284	1.162	2.627	1.691	1.802	0.975	0.465	1.08067	1.036	1.734	1.93	1.56667
Glyma.01G133900	Gm01:46529657-46531606|+	CYCP3;2	cyclin p3;2	1.153	1.236	1.44	1.27633	2.226	2.272	2.932	2.47667	1.036	2.38	1.833	1.74967	2.059	2.671	1.454	2.06133
Glyma.01G134200	Gm01:46629973-46633369|+	--	C2H2-like zinc finger protein	0.975	0.807	0.804	0.862	1.912	2.327	2.119	2.11933	0.404	0.741	0.907	0.684	1.695	1.707	2.132	1.84467
Glyma.01G134400	Gm01:46680815-46689420|+	--	--	12.225	13.634	15.391	13.75	13.498	12.782	12.59	12.9567	12.765	13.527	14.004	13.432	13.966	13.009	14.179	13.718
Glyma.01G134500	Gm01:46684569-46684814|+	--	--	11.722	14.806	7.84	11.456	10.997	7.782	6.898	8.559	10.4	8.317	9.326	9.34767	3.726	9.92	9.683	7.77633
Glyma.01G134600	Gm01:46724819-46731359|-	ATHPT,HPT1,TPT1,VTE2	homogentisate phytyltransferase 1	24.913	17.74	58.957	33.87	96.485	57.984	51.903	68.7907	9.087	11.737	16.934	12.586	35.354	47.303	55.703	46.12
Glyma.01G134700	Gm01:46760961-46761888|+	--	--	25.394	14.348	56.966	32.236	33.713	16.452	24.395	24.8533	0	2.051	0.987	1.01267	18.814	15.573	20.353	18.2467
Glyma.01G135200	Gm01:46807741-46812089|-	CYP82C4	cytochrome P450, family 82, subfamily C, polypeptide 4	5.783	5.462	10.093	7.11267	14.639	6.27	4.304	8.40433	0.84	1.253	1.014	1.03567	1.739	0.789	0.957	1.16167
Glyma.01G135500	Gm01:46882278-46886727|+	ATSPX3,SPX3	SPX domain gene 3	6.162	9.461	10.041	8.55467	17.37	14.618	17	16.3293	3.356	3.695	3.909	3.65333	22.508	19.559	22.611	21.5593
Glyma.01G135600	Gm01:46887856-46888970|+	--	--	0.493	0.617	0.835	0.648333	6.157	3.774	3.195	4.37533	0.725	0.862	1.213	0.933333	7.32	4.689	4.291	5.43333
Glyma.01G135800	Gm01:46916411-46917886|+	--	--	2.009	2.428	4.26	2.899	5.648	4.533	4.929	5.03667	4.154	3.732	3.713	3.86633	4.214	5.294	6.217	5.24167
Glyma.01G135900	Gm01:46939283-46944847|+	--	--	8.777	7.566	9.766	8.703	12.501	10.488	12.364	11.7843	9.075	8.687	7.979	8.58033	11.764	11.381	12.85	11.9983
Glyma.01G136000	Gm01:46956478-46960903|+	PVA12	plant VAP homolog 12	43.679	46.066	57.641	49.1287	53.623	57.05	53.136	54.603	53.596	50.077	51.076	51.583	57.757	55.469	56.512	56.5793
Glyma.01G136100	Gm01:47023812-47030199|+	ATHMG,HMG,NFD,SSRP1	high mobility group	12.809	13.537	15.17	13.8387	17.783	18.209	19.875	18.6223	12.786	14.983	14.592	14.1203	15.759	19.155	17.011	17.3083
Glyma.01G136200	Gm01:47100517-47102350|-	--	--	1.9	5.512	18.487	8.633	6.312	9.787	7.983	8.02733	11.254	14.37	23.508	16.3773	13.643	7.891	22.383	14.639
Glyma.01G136300	Gm01:47141834-47145156|-	ATHAM3,HAM3	GRAS family transcription factor	11.963	14.936	18.507	15.1353	17.933	17.761	17.544	17.746	12.721	15.655	16.515	14.9637	20.119	20.202	19.066	19.7957
Glyma.01G136500	Gm01:47207371-47211954|+	--	Protein kinase superfamily protein	6.063	5.969	6.429	6.15367	8.598	7.822	8.008	8.14267	6.54	7.627	6.095	6.754	8.42	7.868	8.554	8.28067
Glyma.01G136800	Gm01:47283650-47283841|-	--	NADH dehydrogenase 2B	1.26	0	3.063	1.441	1.035	0	1.066	0.700333	1.485	0	1.119	0.868	1.267	0	1.155	0.807333
Glyma.01G137000	Gm01:47317290-47322017|+	--	--	1.047	1.201	1.194	1.14733	1.506	1.453	1.585	1.51467	1.113	1.342	0.818	1.091	0.631	0.958	0.653	0.747333
Glyma.01G137300	Gm01:47412729-47434762|-	ATGOS12,GOS12	golgi snare 12	15.225	14.666	14.926	14.939	15.482	13.642	14.219	14.4477	14.471	15.092	12.981	14.1813	14.879	15.802	15.022	15.2343
Glyma.01G137400	Gm01:47480497-47481807|+	--	--	1.185	1.504	1.001	1.23	0.507	0	0.776	0.427667	2.485	1.467	0	1.31733	0.307	0	1.428	0.578333
Glyma.01G137500	Gm01:47509838-47511154|+	--	SAUR-like auxin-responsive protein family	10.165	9.238	4.904	8.10233	8.746	9.589	9.949	9.428	12.617	5.736	6.64	8.331	8.83	9.336	10.006	9.39067
Glyma.01G137600	Gm01:47527650-47530389|+	PDLP8	plasmodesmata-located protein 8	10.231	13.262	14.78	12.7577	5.001	7.025	6.108	6.04467	14.425	16.521	14.205	15.0503	5.301	6.024	5.215	5.51333
Glyma.01G137700	Gm01:47539919-47544165|-	--	Plant invertase/pectin methylesterase inhibitor superfamily	78.491	105.964	11.606	65.3537	22.273	14.559	12.322	16.3847	17.336	13.135	14.823	15.098	35.128	22.529	21.633	26.43
Glyma.01G138000	Gm01:47623645-47626104|-	--	Plant invertase/pectin methylesterase inhibitor superfamily	16.845	20.716	0.029	12.53	0.029	0	0	0.00966667	4.446	1.017	0.571	2.01133	0	0	0	0
Glyma.01G138300	Gm01:47667474-47675119|+	MAP1A	methionine aminopeptidase 1A	22.055	23.681	23.135	22.957	28.173	29.398	29.664	29.0783	26.815	29.181	28.444	28.1467	27.553	29.419	28.945	28.639
Glyma.01G138800	Gm01:47769042-47772488|-	--	Plant protein of unknown function (DUF641)	21.825	20.07	24.029	21.9747	33.125	33.035	31.418	32.526	16.865	20.811	21.534	19.7367	32.942	32.898	33.809	33.2163
Glyma.01G139000	Gm01:47779095-47782196|+	--	S-adenosyl-L-methionine-dependent methyltransferases superfamily protein	8.246	9.992	8.356	8.86467	7.405	7.074	6.851	7.11	8.722	9.064	8.256	8.68067	7.472	8.486	7.012	7.65667
Glyma.01G139100	Gm01:47785721-47788682|+	--	Protein of unknown function (DUF565)	1.815	2.452	2.623	2.29667	2.442	2.833	3.054	2.77633	2.333	2.66	2.601	2.53133	2.928	3.264	3.102	3.098
Glyma.01G139500	Gm01:47833541-47836675|-	GAE3	UDP-D-glucuronate 4-epimerase 3	3.827	3.952	3.666	3.815	5.591	6.327	6.443	6.12033	2.98	3.155	3.145	3.09333	6.217	6.777	5.916	6.30333
Glyma.01G139600	Gm01:47840315-47848973|-	--	RNA 3\'-terminal phosphate cyclase/enolpyruvate transferase, alpha/beta	39.335	37.884	44.52	40.5797	43.442	36.751	39.885	40.026	43.292	45.15	40.609	43.017	37.468	39.621	37.302	38.1303
Glyma.01G139633	Gm01:47874326-47875561|-	--	S-adenosyl-L-methionine-dependent methyltransferases superfamily protein	6.959	7.613	6.653	7.075	7.731	7.929	8.461	8.04033	10.223	10.772	10.277	10.424	7.188	8.225	8.898	8.10367
Glyma.01G139666	Gm01:47875562-47876296|+	--	--	0.33	0.983	1.569	0.960667	0.631	0.102	0.522	0.418333	2.77	0.353	1.15	1.42433	0.461	0.099	0.383	0.314333
Glyma.01G139700	Gm01:47875905-47882799|-	SLO1	SLOW GROWTH 1	1.272	1.153	1.533	1.31933	0.983	1.016	1.016	1.005	2.331	1.931	2.407	2.223	0.986	0.928	1.071	0.995
Glyma.01G139900	Gm01:47893427-47895250|-	GCP1	glycoprotease 1	1.387	1.751	2.524	1.88733	2.571	3.141	2.725	2.81233	1.524	1.963	1.396	1.62767	2.759	3.202	2.172	2.711
Glyma.01G140002	Gm01:47909598-47911885|-	GCP1	glycoprotease 1	23.719	20.539	25.334	23.1973	26.458	26.094	37.383	29.9783	32.267	36.617	35.219	34.701	26.377	29.908	32.714	29.6663
Glyma.01G140102	Gm01:47914938-47915596|+	--	Ribosomal protein L19e family protein	0.261	1.747	0.34	0.782667	1.271	1.642	1.39	1.43433	2.224	1.338	1.258	1.60667	0.833	0.827	1.17	0.943333
Glyma.01G140200	Gm01:47931233-47947083|-	--	arginase	10.098	11.196	13.79	11.6947	13.228	12.921	12.239	12.796	13.405	15.072	14.045	14.174	13.361	14.838	13.953	14.0507
Glyma.01G140600	Gm01:48031059-48061776|-	SEC6	SEC6	10.307	10.943	10.993	10.7477	12.489	11.268	11.455	11.7373	14.887	13.821	13.582	14.0967	11.364	12.374	11.749	11.829
Glyma.01G140850	Gm01:48090295-48092098|-	CRR4	Pentatricopeptide repeat (PPR) superfamily protein	1.027	0.897	0.736	0.886667	0.85	0.907	1.159	0.972	1.116	1.397	1.131	1.21467	0.673	0.88	1.067	0.873333
Glyma.01G141100	Gm01:48224774-48226307|+	--	Protein of unknown function (DUF1442)	3.926	4.296	3.668	3.96333	19.707	9.319	6.79	11.9387	6.703	6.589	5.26	6.184	20.322	11.964	14.749	15.6783
Glyma.01G141700	Gm01:48423355-48423708|-	--	Heavy metal transport/detoxification superfamily protein	5.044	6.384	4.142	5.19	0.596	1.631	1.286	1.171	10.221	15.216	15.673	13.7033	1.481	1.661	0	1.04733
Glyma.01G142300	Gm01:48562197-48572135|-	--	DHHC-type zinc finger family protein	31.346	29.496	39.219	33.3537	27.515	27.17	24.91	26.5317	32.901	31.245	31.545	31.897	24.837	25.815	30.359	27.0037
Glyma.01G142700	Gm01:48715671-48723313|+	ATFAS4,FAS4	RNA helicase family protein	6.919	7.012	10.438	8.123	12.006	14.945	13.811	13.5873	11.134	13.455	12.198	12.2623	11.228	13.099	12.464	12.2637
Glyma.01G142800	Gm01:48724743-48729840|-	ATGSTZ2,GSTZ2	glutathione S-transferase (class zeta) 2	8.158	9.341	11.925	9.808	12.855	10.404	9.925	11.0613	6.384	9.664	8.959	8.33567	10.832	10.445	11.559	10.9453
Glyma.01G142851	Gm01:48733018-48734089|-	ATKU80,KU80	Ku80 family protein	1.187	1.208	0.845	1.08	2.942	4.204	5.463	4.203	0	0	0.936	0.312	5.262	2.974	2.885	3.707
Glyma.01G142900	Gm01:48736843-48741308|+	--	--	6.273	4.791	2.487	4.517	2.185	2.483	2.154	2.274	0.762	1.537	2.028	1.44233	1.971	2.431	1.427	1.943
Glyma.01G143000	Gm01:48745754-48745930|-	--	--	6.019	1.486	2.402	3.30233	1.232	4.442	6.323	3.999	3.549	2.784	1.33	2.55433	1.516	3.699	2.737	2.65067
Glyma.01G143100	Gm01:48747193-48754593|-	AHL1,ATAHL1	AT-hook motif nuclear-localized protein 1	20.586	23.074	19.029	20.8963	25.263	26.68	28.441	26.7947	30.608	27.672	24.979	27.753	23.262	23.954	23.232	23.4827
Glyma.01G143500	Gm01:48818524-48821568|+	AT-HSFB2A,HSFB2A	heat shock transcription factor B2A	3.991	2.633	2.453	3.02567	0.919	0.822	1.015	0.918667	3.138	2.076	2.939	2.71767	0.808	0.518	0.611	0.645667
Glyma.01G143700	Gm01:48852495-48860252|+	--	--	9.029	10.107	11.103	10.0797	9.936	10.007	9.256	9.733	12.733	12.047	11.022	11.934	10.961	9.9	11.252	10.7043
Glyma.01G143750	Gm01:48858741-48858887|+	--	--	41.563	44.303	50.073	45.313	19.196	27.794	22.779	23.2563	56.606	43.273	29.153	43.0107	40.594	18.983	22.624	27.4003
Glyma.01G143800	Gm01:48859428-48864570|-	LBD31	LOB domain-containing protein 31	2.819	4.979	6.412	4.73667	5.128	5.568	5.291	5.329	5.743	5.425	7.874	6.34733	4.491	5.209	7.238	5.646
Glyma.01G143900	Gm01:48889068-48894593|+	LBD18	LOB domain-containing protein 18	2.384	2.465	1.406	2.085	1.858	1.68	1.578	1.70533	2.412	2.179	2.17	2.25367	1.341	1.148	1.619	1.36933
Glyma.01G144200	Gm01:48907946-48920716|+	--	SEC7-like guanine nucleotide exchange family protein	12.182	12.687	12.132	12.3337	12.319	13.46	12.298	12.6923	16.773	15.63	15.223	15.8753	13.455	13.203	12.654	13.104
Glyma.01G144300	Gm01:48924059-48925204|+	--	EF hand calcium-binding protein family	9.827	10.519	16.19	12.1787	18.021	15.413	10.086	14.5067	16.256	13.005	14.681	14.6473	19.826	13.615	19.747	17.7293
Glyma.01G144400	Gm01:48967973-48968839|+	AHL22	AT-hook motif nuclear-localized protein 22	18.347	19.759	21.244	19.7833	29.971	24.194	27.642	27.269	20.176	25.528	24.654	23.4527	32.987	33.721	32.481	33.063
Glyma.01G144500	Gm01:48975669-48991722|-	ARK2	armadillo repeat kinesin 2	0.688	1.008	0.803	0.833	0.943	0.949	1.29	1.06067	0.812	1.755	1.247	1.27133	0.788	1.083	0.944	0.938333
Glyma.01G144700	Gm01:49024486-49026336|-	ZPR2	protein binding	4.912	4.23	4.986	4.70933	6.491	12.361	10.649	9.83367	4.18	8.912	9.055	7.38233	5.393	4.308	5.291	4.99733
Glyma.01G144800	Gm01:49040085-49049282|-	--	Cyclophilin-like peptidyl-prolyl cis-trans isomerase family protein	24.221	24.466	24.175	24.2873	32.082	30.096	31.875	31.351	29.4	29.536	29.731	29.5557	28.947	34.693	30.961	31.5337
Glyma.01G144900	Gm01:49061700-49065813|+	AtGRF9,GRF9,AtGRF2,GRF2	growth-regulating factor 9 | growth-regulating factor 2	3.251	3	3.735	3.32867	2.577	2.287	1.719	2.19433	6.615	9.971	7.805	8.13033	2.108	1.481	1.388	1.659
Glyma.01G145000	Gm01:49070249-49074130|-	--	Cox19-like CHCH family protein	20.927	24.528	27.51	24.3217	29.128	28.881	28.863	28.9573	26.388	33.058	31.988	30.478	29.366	29.751	25.2	28.1057
Glyma.01G145200	Gm01:49109918-49113245|-	--	--	16.054	19.006	19.829	18.2963	49.796	58.584	58.291	55.557	11.405	20.395	17.384	16.3947	39.294	41.032	35.443	38.5897
Glyma.01G145300	Gm01:49117176-49121600|+	--	S-adenosyl-L-methionine-dependent methyltransferases superfamily protein	16.956	16.675	18.22	17.2837	20.69	24.275	23.92	22.9617	17.826	21.983	19.057	19.622	22.318	25.31	24.711	24.113
Glyma.01G145400	Gm01:49122030-49128893|-	emb2726	elongation factor Ts family protein	3.986	4.545	5.195	4.57533	7.156	7.878	7.321	7.45167	4.639	5.991	5.702	5.444	8.215	7.949	8.339	8.16767
Glyma.01G145501	Gm01:49142241-49142417|-	--	--	7.524	1.486	7.207	5.40567	0	2.221	2.529	1.58333	3.549	5.569	5.319	4.81233	3.032	1.233	2.737	2.334
Glyma.01G145600	Gm01:49169616-49177641|+	--	--	7.338	8.404	9.157	8.29967	6.446	6.667	6.996	6.703	3.757	6.036	6.083	5.292	7.229	5.746	5.297	6.09067
Glyma.01G145700	Gm01:49174833-49176489|-	--	RNA-binding (RRM/RBD/RNP motifs) family protein	7.666	6.614	8.415	7.565	5.924	8.246	8.558	7.576	15.913	15.477	14.159	15.183	5.955	3.038	6.287	5.09333
Glyma.01G146100	Gm01:49234475-49240207|+	ckl3	casein kinase I-like 3	36.067	35.956	38.338	36.787	40.702	43.794	41.779	42.0917	40.517	42.609	40.84	41.322	45.698	42.783	47.595	45.3587
Glyma.01G146151	Gm01:49241467-49241580|+	--	--	19.098	36.743	21.176	25.6723	27.882	36.31	39.899	34.697	5.959	28.343	23.818	19.3733	27.165	23.159	22.588	24.304
Glyma.01G146300	Gm01:49258429-49262068|-	--	Glyoxalase/Bleomycin resistance protein/Dioxygenase superfamily protein	1.1	0.51	0.674	0.761333	1.37	1.332	1.083	1.26167	0.362	0.874	1.052	0.762667	1.616	1.714	0.866	1.39867
Glyma.01G146400	Gm01:49277503-49280943|+	NINJA	novel interactor of JAZ	32.35	37.423	41.069	36.9473	46.464	48.271	42.852	45.8623	34.541	42.304	41.323	39.3893	47.829	44.023	44.441	45.431
Glyma.01G146500	Gm01:49283687-49286834|+	--	RING/U-box superfamily protein	5.705	6.636	7.324	6.555	10.277	8.4	9.343	9.34	4.037	2.925	4.356	3.77267	10.893	9.79	12.081	10.9213
Glyma.01G146600	Gm01:49288924-49297564|-	--	protein serine/threonine phosphatases;protein kinases;catalytics;cAMP-dependent protein kinase regulators;ATP binding;protein serine/threonine phosphatases	7.762	8.939	10.226	8.97567	14.894	15.237	15.603	15.2447	8.105	10.251	9.845	9.40033	13.335	15.026	12.824	13.7283
Glyma.01G146900	Gm01:49400511-49405004|-	--	C2H2 and C2HC zinc fingers superfamily protein	12.827	7.843	9.755	10.1417	11.759	12.505	15.128	13.1307	6.141	10.909	8.989	8.67967	15.412	16.341	17.043	16.2653
Glyma.01G147000	Gm01:49467081-49470145|-	--	S-adenosyl-L-methionine-dependent methyltransferases superfamily protein	5.466	4.554	5.348	5.12267	4.89	5.411	5.043	5.11467	3.502	4.148	3.718	3.78933	4.773	5.156	5.21	5.04633
Glyma.01G147400	Gm01:49497102-49500655|-	ATCAF1,CAF1	RNA-binding CRS1 / YhbY (CRM) domain-containing protein	1.193	1.414	1.623	1.41	2.207	1.818	1.957	1.994	2.501	2.718	2.008	2.409	1.29	1.849	1.814	1.651
Glyma.01G147500	Gm01:49501567-49504941|+	--	Exostosin family protein	0.725	1.068	1.049	0.947333	1.729	1.664	1.342	1.57833	0.659	0.886	1.063	0.869333	1.343	1.747	1.54	1.54333
Glyma.01G147700	Gm01:49587913-49591733|+	--	Domain of unknown function (DUF1995)	11.093	13.622	15.356	13.357	16.401	18.671	15.864	16.9787	9.303	17.303	14.071	13.559	14.387	14.853	11.771	13.6703
Glyma.01G147800	Gm01:49592851-49612426|-	EDR2	ENHANCED DISEASE RESISTANCE 2	20.944	22.835	22.832	22.2037	29.251	28.793	29.564	29.2027	31.066	31.927	29.09	30.6943	28.51	28.028	28.76	28.4327
Glyma.01G147900	Gm01:49617686-49621584|+	--	pentatricopeptide (PPR) repeat-containing protein	2.135	2.04	2.269	2.148	2.068	2.243	2.467	2.25933	2.821	3.218	2.852	2.96367	2.247	2.347	2.242	2.27867
Glyma.01G148002	Gm01:49622383-49623814|+	ATEXLA2,ATEXPL2,ATHEXP BETA 2.2,EXLA2,EXPL2	expansin-like A2	6.819	7.905	1.506	5.41	2.683	2.55	4.506	3.24633	2.265	2.765	2.218	2.416	1.954	1.973	1.364	1.76367
Glyma.01G148100	Gm01:49628733-49633731|-	--	GTP-binding protein Obg/CgtA	6.531	6.154	7.523	6.736	6.932	7.879	6.916	7.24233	8.644	10.306	9.632	9.52733	6.383	6.909	6.97	6.754
Glyma.01G148201	Gm01:49634104-49648748|+	--	--	3.648	3.485	2.955	3.36267	3.7	4.472	3.707	3.95967	4.321	6.235	3.786	4.78067	2.717	4.121	4.831	3.88967
Glyma.01G148300	Gm01:49657701-49660773|+	--	--	12.714	14.396	17.921	15.0103	14.701	13.779	12.478	13.6527	17.621	15.08	14.707	15.8027	15.688	12.82	13.22	13.9093
Glyma.01G148500	Gm01:49666462-49675298|-	--	Mob1/phocein family protein	82.59	82.85	95.892	87.1107	146.069	137.216	141.715	141.667	75.083	82.001	85.28	80.788	147.001	140.526	141.518	143.015
Glyma.01G148600	Gm01:49678309-49682204|+	AtGRF2,GRF2	growth-regulating factor 2	3.744	3.686	4.84	4.09	5.045	5.244	4.248	4.84567	3.775	4.753	4.388	4.30533	4.718	4.131	4.878	4.57567
Glyma.01G148700	Gm01:49685751-49687256|-	ASHR2,SDG39	ASH1-related protein 2	20.494	28.339	23.936	24.2563	5.411	3.694	4.18	4.42833	27.292	24.972	18.309	23.5243	5.238	5.971	3.61	4.93967
Glyma.01G148800	Gm01:49689480-49690731|+	--	Protein of unknown function (DUF3464)	5.226	7.414	6.176	6.272	2.74	3.895	2.915	3.18333	4.964	4.652	5.233	4.94967	2.832	2.487	2.561	2.62667
Glyma.01G148900	Gm01:49700308-49707742|+	BRX,NLM9	DZC (Disease resistance/zinc finger/chromosome condensation-like region) domain containing protein	0.601	0.398	0.42	0.473	1.547	1.849	1.611	1.669	0.423	0.511	0.67	0.534667	1.82	2.316	1.22	1.78533
Glyma.01G149000	Gm01:49709577-49715035|-	--	Protein kinase superfamily protein	182.079	193.568	145.459	173.702	219.104	210.209	198.383	209.232	110.474	120.944	130.952	120.79	203.009	195.231	203.998	200.746
Glyma.01G149102	Gm01:49715479-49715604|-	CPuORF25	conserved peptide upstream open reading frame 25	649.795	576.596	422.154	549.515	746.327	632.484	641.536	673.449	392.677	379.37	385.107	385.718	681.502	630.168	617.602	643.091
Glyma.01G149300	Gm01:49726071-49731335|-	--	S-adenosyl-L-methionine-dependent methyltransferases superfamily protein	238.336	217.946	62.581	172.954	31.877	30.707	32.407	31.6637	89.121	76.325	68.159	77.8683	30.144	30.676	24.634	28.4847
Glyma.01G149400	Gm01:49758369-49763094|+	--	--	20.018	17.953	20.796	19.589	25.98	26.325	27.599	26.6347	22.629	19.966	21.724	21.4397	24.339	27.64	23.55	25.1763
Glyma.01G149500	Gm01:49778513-49784453|-	--	--	3.777	4.144	5.862	4.59433	8.443	4.457	5.898	6.266	6.602	6.269	5.877	6.24933	8.61	9.026	7.499	8.37833
Glyma.01G149700	Gm01:49798441-49804007|-	CLPP4,NCLPP4	CLP protease P4	12.049	11.788	13.93	12.589	14.718	14.991	14.056	14.5883	13.434	14.747	15.092	14.4243	13.701	14.897	14.433	14.3437
Glyma.01G149800	Gm01:49807567-49813676|+	NPG1	tetratricopeptide repeat (TPR)-containing protein	4.96	4.41	6.015	5.12833	6.182	5.669	5.92	5.92367	7.049	7.279	6.846	7.058	6.705	5.921	6.579	6.40167
Glyma.01G149900	Gm01:49814270-49816163|-	--	Ankyrin repeat family protein	14.506	16.827	15.173	15.502	17.251	17.825	18.479	17.8517	12.267	16.889	15.061	14.739	15.096	18.221	19.16	17.4923
Glyma.01G150000	Gm01:49820282-49821503|+	--	S-adenosyl-L-methionine-dependent methyltransferases superfamily protein	0.403	0.587	0.651	0.547	1.072	0.865	0.931	0.956	0.21	0.414	0.277	0.300333	1.421	1.317	0.402	1.04667
Glyma.01G150200	Gm01:49825744-49828540|-	--	Amino acid permease family protein	23.394	25.614	26.626	25.2113	30.287	28.86	28.228	29.125	18.875	21.469	18.292	19.5453	28.147	30.54	28.998	29.2283
Glyma.01G150300	Gm01:49834434-49837133|+	KUF1	KAR-UP F-box 1	2.07	2.159	2.454	2.22767	2.358	2.559	2.854	2.59033	0.831	1.287	0.909	1.009	2.521	2.354	2.345	2.40667
Glyma.01G150400	Gm01:49849935-49852820|-	--	Ankyrin repeat family protein	38.544	40.462	34.118	37.708	83.257	91.76	89.634	88.217	39.978	51.187	47.609	46.258	81.085	90.937	82.88	84.9673
Glyma.01G150500	Gm01:49857919-49860331|+	--	Homeodomain-like superfamily protein	28.343	23.665	11.389	21.1323	12.856	10.333	12.42	11.8697	11.512	12.909	9.983	11.468	10.951	13.649	13.331	12.6437
Glyma.01G150600	Gm01:49864116-49866773|-	--	--	109.4	113.735	122.198	115.111	107.293	83.689	87.202	92.728	76.274	77.068	73.743	75.695	105.151	103.614	97.529	102.098
Glyma.01G150700	Gm01:49872964-49882830|+	FEI1	Leucine-rich repeat protein kinase family protein	20.355	23.093	24.409	22.619	22.255	23.127	23.419	22.9337	28.224	32.038	30.713	30.325	23.162	21.446	19.485	21.3643
Glyma.01G150800	Gm01:49885817-49890294|+	--	SH3 domain-containing protein	15.111	16.152	17.759	16.3407	16.765	14.565	16.245	15.8583	11.338	13.677	11.8	12.2717	13.202	16.068	15.136	14.802
Glyma.01G150900	Gm01:49891559-49892826|-	--	--	0.771	1.123	0.863	0.919	1.32	1.663	1.238	1.407	0.804	1.131	0.583	0.839333	0.947	1.618	1.707	1.424
Glyma.01G151050	Gm01:49894818-49899291|-	--	--	0.568	0.386	0.737	0.563667	1.412	1.044	1.265	1.24033	0.115	0.386	0.453	0.318	1.811	1.201	1.124	1.37867
Glyma.01G151100	Gm01:49907434-49912442|+	--	Protein kinase superfamily protein	12.51	11.899	22.38	15.5963	48.613	38.824	44.639	44.0253	6.425	11.054	12.64	10.0397	42.842	47.526	47.085	45.8177
Glyma.01G151466	Gm01:49931035-49932726|-	--	DNAse I-like superfamily protein	2.962	4.292	3.853	3.70233	3.85	5.732	5.439	5.007	3.5	7.258	5.982	5.58	2.497	5.257	2.789	3.51433
Glyma.01G151532	Gm01:49932758-49937981|-	--	DNAse I-like superfamily protein	3.183	3.623	5.331	4.04567	4.248	5.214	5.634	5.032	2.606	4.548	4.496	3.88333	4.213	4.188	3.83	4.077
Glyma.01G151600	Gm01:49945386-49953353|+	--	Pectinacetylesterase family protein	80.656	69.318	37.016	62.33	15.128	22.253	16.445	17.942	47.381	58.336	83.63	63.1157	15.572	16.245	21.677	17.8313
Glyma.01G151700	Gm01:49956468-49962171|+	--	RING/U-box superfamily protein	3.561	3.227	2.276	3.02133	3.658	3.306	3.441	3.46833	1.869	2.415	2.04	2.108	3.204	2.873	2.687	2.92133
Glyma.01G151800	Gm01:49966014-49973107|+	BAM8,BMY2	beta-amylase 2	2.275	2.155	2.429	2.28633	2.833	3.308	2.997	3.046	3.106	3.234	2.886	3.07533	2.646	2.926	3.127	2.89967
Glyma.01G151900	Gm01:49972030-49972227|+	--	--	3.523	2.354	2.856	2.911	3.881	5.276	0.999	3.38533	1.389	7.668	4.199	4.41867	1.182	1.957	0	1.04633
Glyma.01G152100	Gm01:49993414-50001807|+	ATROPGEF14,ROPGEF14	RHO guanyl-nucleotide exchange factor 14	2.636	2.921	4.005	3.18733	2.213	2.103	1.758	2.02467	5.41	9.459	6.952	7.27367	2.225	1.172	1.456	1.61767
Glyma.01G152200	Gm01:50026726-50027898|-	--	Leucine-rich repeat protein kinase family protein	1.195	0.88	0.923	0.999333	0.823	1.211	1.013	1.01567	0.403	0.545	0.255	0.401	0.925	0.607	0.927	0.819667
Glyma.01G152500	Gm01:50059278-50065025|-	--	--	1.37	1.109	1.383	1.28733	2.466	2.704	2.272	2.48067	1.443	1.412	1.31	1.38833	1.937	2.406	2.303	2.21533
Glyma.01G152600	Gm01:50067048-50068340|-	--	--	0.161	0.22	0.234	0.205	1.003	1.326	0.968	1.099	0.131	0.166	0.155	0.150667	0.925	0.642	0.646	0.737667
Glyma.01G152700	Gm01:50070134-50073890|+	--	Uncharacterised protein family (UPF0114)	1.116	1.936	1.119	1.39033	3.477	4.19	3.586	3.751	1.729	2.779	2.344	2.284	2.831	3.842	2.432	3.035
Glyma.01G152800	Gm01:50087736-50088371|+	--	--	1.618	0.963	0.348	0.976333	0.938	1.37	2.862	1.72333	0.652	2.053	0.771	1.15867	1.563	0.967	0.794	1.108
Glyma.01G153000	Gm01:50123818-50125909|+	--	Protein of unknown function (DUF1218)	17.148	17.194	13.976	16.106	1.898	2.615	2.367	2.29333	20.363	19.97	23.182	21.1717	1.468	1.813	2.024	1.76833
Glyma.01G153100	Gm01:50126448-50133754|-	DCP5	decapping 5	2.624	2.786	1.99	2.46667	2.039	1.753	1.905	1.899	2.194	2.597	2.262	2.351	1.362	2.031	1.594	1.66233
Glyma.01G153200	Gm01:50138660-50147265|+	--	Adaptin family protein	5.557	6.088	8.019	6.55467	10.255	10.334	9.833	10.1407	12.711	13.681	13.816	13.4027	11.005	10.646	9.743	10.4647
Glyma.01G153300	Gm01:50156099-50159143|-	CYP707A1,CYP707A2	cytochrome P450, family 707, subfamily A, polypeptide 1 | cytochrome P450, family 707, subfamily A, polypeptide 2	17.81	14.167	9.966	13.981	34.545	46.338	59.642	46.8417	210.588	128.45	162.406	167.148	44.685	69.423	73.279	62.4623
Glyma.01G153600	Gm01:50209463-50217138|+	XEG113	xyloglucanase 113	2.784	3.061	3.848	3.231	4.172	4.814	4.893	4.62633	6.209	6.623	6.291	6.37433	4.559	5.569	4.656	4.928
Glyma.01G153934	Gm01:50232714-50232875|-	--	--	19.694	12.26	15.679	15.8777	14.729	18.399	8.937	14.0217	6.339	18.347	7.921	10.869	14.497	11.791	11.263	12.517
Glyma.01G153967	Gm01:50234696-50234900|-	--	--	21.623	9.245	15.932	15.6	8.737	17.031	21.374	15.714	14.296	19.496	11.314	15.0353	7.745	4.312	7.163	6.40667
Glyma.01G154000	Gm01:50237743-50239973|-	--	--	19.762	20.498	2.069	14.1097	6.48	7.287	7.634	7.13367	5.162	2.558	3.758	3.826	5.228	4.519	5.829	5.192
Glyma.01G154100	Gm01:50243689-50246809|-	--	F-box family protein	29.902	31.157	29.236	30.0983	38.553	41.4	40.671	40.208	20.175	22.342	21.646	21.3877	36.559	37.478	36.592	36.8763
Glyma.01G154200	Gm01:50258308-50260170|+	--	SWIB/MDM2 domain superfamily protein	22.831	22.111	24.366	23.1027	21.464	23.041	24.375	22.96	26.631	33.482	25.676	28.5963	20.588	26.564	23.32	23.4907
Glyma.01G154300	Gm01:50261519-50265707|-	--	zinc knuckle (CCHC-type) family protein	22.992	24.325	29.621	25.646	46.45	51.045	49.005	48.8333	36.136	37.974	38.048	37.386	49.951	47.133	54.21	50.4313
Glyma.01G154400	Gm01:50270728-50273904|-	ABCG14	ATP-binding cassette 14	28.426	27.077	31.66	29.0543	63.679	105.101	110.278	93.0193	22.179	31.401	28.672	27.4173	56.32	64.595	58.928	59.9477
Glyma.01G154450	Gm01:50303281-50305086|+	--	--	13.543	11.644	13.103	12.7633	13.382	13.533	13.38	13.4317	17.341	20.337	16.27	17.9827	16.784	12.625	10.981	13.4633
Glyma.01G154501	Gm01:50306525-50306938|+	--	--	10.294	17.399	12.142	13.2783	10.291	15.715	9.691	11.899	17.904	19.726	19.391	19.007	15.938	10.173	9.822	11.9777
Glyma.01G154551	Gm01:50307324-50309688|+	--	--	17.042	14.801	9.635	13.826	11.779	12.622	12.285	12.2287	11.568	13.858	16.724	14.05	12.85	10.974	11.802	11.8753
Glyma.01G154600	Gm01:50309694-50315295|+	--	nodulin MtN21 /EamA-like transporter family protein	5.932	5.964	6.129	6.00833	5.808	6.734	6.568	6.37	7.827	8.704	9.318	8.61633	5.899	5.865	5.665	5.80967
Glyma.01G154700	Gm01:50316702-50320608|+	--	GDA1/CD39 nucleoside phosphatase family protein	7.051	7.136	6.554	6.91367	8.152	8.421	8.774	8.449	8.013	8.602	8.308	8.30767	8.761	8.459	8.505	8.575
Glyma.01G154900	Gm01:50348453-50351410|-	CCD4,NCED4	nine-cis-epoxycarotenoid dioxygenase 4	1.268	1.264	0.787	1.10633	2.771	3.401	2.778	2.98333	0.996	1.133	1.142	1.09033	2.316	2.712	2.041	2.35633
Glyma.01G155000	Gm01:50360465-50362011|-	--	Tetratricopeptide repeat (TPR)-like superfamily protein	1.135	1.113	1.674	1.30733	0.778	1.322	1.26	1.12	0.903	1.348	1.22	1.157	1.129	1.247	1.313	1.22967
Glyma.01G155200	Gm01:50365554-50369962|-	RUS1	Protein of unknown function, DUF647	7.349	7.609	9.157	8.03833	11.195	10.245	10.785	10.7417	9.317	10.731	11.827	10.625	9.359	11.333	11.37	10.6873
Glyma.01G155300	Gm01:50378669-50388127|+	KCBP,PKCBP,ZWI	kinesin-like calmodulin-binding protein (ZWICHEL)	5.791	6.455	5.816	6.02067	5.777	4.677	4.821	5.09167	10.884	12.984	10.063	11.3103	4.323	4.669	4.154	4.382
Glyma.01G155400	Gm01:50399361-50401613|+	--	2-oxoglutarate (2OG) and Fe(II)-dependent oxygenase superfamily protein	11.237	14.058	9.807	11.7007	14.809	13.277	11.983	13.3563	21.84	14.015	10.74	15.5317	12.786	12.626	13.615	13.009
Glyma.01G155600	Gm01:50409587-50413926|-	--	Concanavalin A-like lectin protein kinase family protein	13.516	13.344	16.034	14.298	7.026	4.886	5.575	5.829	18.987	13.895	15.045	15.9757	6.584	6.319	6.478	6.46033
Glyma.01G155800	Gm01:50426534-50428265|+	--	--	12.671	10.532	13.124	12.109	16.111	14.04	14.008	14.7197	13.102	12.148	11.911	12.387	14.634	12.627	14.877	14.046
Glyma.01G155900	Gm01:50429428-50434223|-	AIR3	Subtilisin-like serine endopeptidase family protein	0.969	1.509	1.279	1.25233	4.159	3.669	3.899	3.909	0.525	1	1.227	0.917333	5.054	3.629	3.465	4.04933
Glyma.01G156000	Gm01:50455971-50462401|+	--	diacylglycerol acyltransferase family	15.031	16.207	17.293	16.177	19.926	20.492	20.266	20.228	18.773	19.904	17.966	18.881	20.499	20.912	21.229	20.88
Glyma.01G156200	Gm01:50468129-50473128|-	--	Auxin efflux carrier family protein	237.119	347.589	409.746	331.485	42.924	31.798	32.422	35.7147	159.046	178.89	183.712	173.883	45.84	39.863	40.047	41.9167
Glyma.01G156400	Gm01:50490509-50496676|+	--	ARID/BRIGHT DNA-binding domain-containing protein	11.561	12.41	13.352	12.441	14.744	16.964	15.899	15.869	10.125	14.361	12.353	12.2797	15.261	16.178	16.756	16.065
Glyma.01G156500	Gm01:50502353-50503031|+	--	--	30.696	28.563	20.97	26.743	7.71	6.157	9.576	7.81433	22.439	15.234	17.813	18.4953	6.097	7.4	5.315	6.27067
Glyma.01G156600	Gm01:50511166-50515953|+	ATNTRA,NTR2,NTRA	NADPH-dependent thioredoxin reductase A	46.194	45.242	26.677	39.371	27.746	25.905	25.822	26.491	24.287	26.971	23.328	24.862	26.098	24.909	26.247	25.7513
Glyma.01G156700	Gm01:50524803-50529462|-	HMG1,HMGR1	hydroxy methylglutaryl CoA reductase 1	12.586	11.716	3.099	9.13367	3.102	3.944	3.704	3.58333	5.345	4.192	3.667	4.40133	3.731	2.984	2.011	2.90867
Glyma.01G156800	Gm01:50544535-50562796|+	--	Histidine kinase-, DNA gyrase B-, and HSP90-like ATPase family protein	2.941	4.001	2.933	3.29167	3.872	3.411	3.452	3.57833	4.692	5.903	3.885	4.82667	3.331	2.702	2.868	2.967
Glyma.01G157000	Gm01:50571859-50575241|+	PIRL4	plant intracellular ras group-related LRR 4	9.489	12.086	11.831	11.1353	13.099	13.434	15.026	13.853	48.029	32.161	31.487	37.2257	14.144	17.521	15.766	15.8103
Glyma.01G157100	Gm01:50586382-50590819|-	PHT3;3	phosphate transporter 3;3	2.184	2.743	2.967	2.63133	2.89	2.834	3.392	3.03867	1.546	1.861	1.782	1.72967	2.648	3.388	2.526	2.854
Glyma.01G157300	Gm01:50619024-50623559|+	TMT3	tonoplast monosaccharide transporter3	11.296	11.427	13.568	12.097	20.749	19.799	20.785	20.4443	9.312	9.308	8.383	9.001	20.9	21.287	22.418	21.535
Glyma.01G157400	Gm01:50638640-50639757|-	ATL8	RING/U-box superfamily protein	34.804	22.68	25.953	27.8123	28.996	39.6	30.138	32.9113	24.528	32.603	34.187	30.4393	29.397	29.566	33.685	30.8827
Glyma.01G157500	Gm01:50648652-50654857|-	ATMLO8,MLO8	Seven transmembrane MLO family protein	32.196	39.021	55.603	42.2733	52.036	41.916	37.675	43.8757	27.776	31.302	33.616	30.898	50.468	43.046	49.884	47.7993
Glyma.01G157600	Gm01:50664491-50673964|+	--	--	5.372	6.363	6.173	5.96933	6.925	6.692	6.853	6.82333	5.064	5.758	5.847	5.55633	6.946	7.028	5.276	6.41667
Glyma.01G157700	Gm01:50677425-50684504|+	--	Auxin efflux carrier family protein	12.588	12.79	15.769	13.7157	2.003	1.559	1.052	1.538	7.457	4.56	6.534	6.18367	1.353	1.359	1.567	1.42633
Glyma.01G157800	Gm01:50689935-50697764|+	ATIRE1-2,IRE1-2,IRE1A	Endoribonuclease/protein kinase IRE1-like	11.313	11.317	9.144	10.5913	11.46	11.388	10.359	11.069	9.299	9.041	9.357	9.23233	11.357	11.156	12.07	11.5277
Glyma.01G157900	Gm01:50697866-50703117|-	ATGLR3.6,GLR3.6	glutamate receptor 3.6	10.215	12.266	14.02	12.167	22.556	27.562	27.158	25.7587	9.288	13.27	13.423	11.9937	22.525	24.326	24.757	23.8693
Glyma.01G158150	Gm01:50727125-50728090|-	--	--	42.482	39.481	37.851	39.938	36.802	35.002	29.769	33.8577	43.539	32.553	36.712	37.6013	41.444	36.002	43.617	40.3543
Glyma.01G158200	Gm01:50729971-50734240|+	--	Protein kinase superfamily protein	11.887	12.58	12.536	12.3343	17.166	17.386	16.273	16.9417	7.84	10.495	10.307	9.54733	16.228	16.124	17.409	16.587
Glyma.01G158300	Gm01:50738628-50740853|-	--	--	16.005	14.919	12.897	14.607	15.897	15.335	14.337	15.1897	13.438	13.624	13.843	13.635	15.104	15.027	15.295	15.142
Glyma.01G158400	Gm01:50742426-50753158|+	ATMLH3,MLH3	MUTL protein homolog 3	7.809	8.309	9.768	8.62867	9.771	11.866	11.72	11.119	8.84	10.218	10.768	9.942	8.63	10.82	9.501	9.65033
Glyma.01G158500	Gm01:50754680-50757639|-	--	phosphatidylinositolglycan-related	19.519	20.3	19.633	19.8173	20.373	22.436	21.442	21.417	21.005	21.654	21.943	21.534	19.03	21.97	19.341	20.1137
Glyma.01G158600	Gm01:50771695-50777908|-	--	--	2.063	2.781	2.657	2.50033	5.32	4.598	5.807	5.24167	2.007	2.137	2.269	2.13767	5.146	5.506	5.066	5.23933
Glyma.01G158800	Gm01:50797017-50799266|-	--	Expressed protein	13.351	16.459	21.574	17.128	19.984	16.903	17.107	17.998	24.306	23.054	21.128	22.8293	20.143	18.824	18.585	19.184
Glyma.01G159000	Gm01:50804129-50809701|+	AthREP,REP	Rab escort protein	11.018	10.824	11.249	11.0303	13.877	13.948	13.023	13.616	11.65	9.921	10.247	10.606	13.089	14.375	12.345	13.2697
Glyma.01G159200	Gm01:50817357-50822551|+	--	RWP-RK domain-containing protein	0.557	0.715	0.845	0.705667	1.388	1.5	2.667	1.85167	0.812	0.222	0.882	0.638667	1.217	1.683	1.362	1.42067
Glyma.01G159400	Gm01:50852338-50862285|-	RHD4	Phosphoinositide phosphatase family protein	14.009	13.839	14.695	14.181	11.7	11.249	12.172	11.707	10.674	11.831	10.869	11.1247	11.713	11.322	12.287	11.774
Glyma.01G159500	Gm01:50890703-50897236|-	DSK2	ubiquitin family protein	45.308	44.723	51.949	47.3267	60.573	57.01	60.264	59.2823	48.068	50.113	46.109	48.0967	61.276	64.791	64.669	63.5787
Glyma.01G159600	Gm01:50912659-50920713|+	--	Polynucleotide adenylyltransferase family protein	2.685	2.717	3.645	3.01567	3.59	4.217	3.796	3.86767	4.315	4.936	5.07	4.77367	3.085	3.868	3.669	3.54067
Glyma.01G159700	Gm01:50927180-50930471|+	CYCB2;3	Cyclin B2;3	4.018	4.694	4.524	4.412	6.841	5.42	5.276	5.84567	2.338	4.965	3.523	3.60867	5.558	5.31	4.436	5.10133
Glyma.01G159800	Gm01:50933246-50935589|+	PSAT	phosphoserine aminotransferase	28.637	23.385	20.865	24.2957	21.019	20.947	21.685	21.217	22.66	22.409	18.933	21.334	22.694	24.209	22.847	23.25
Glyma.01G159900	Gm01:50949274-50959406|-	ATGRIP,GRIP	Golgi-localized GRIP domain-containing protein	21.227	24.06	23.025	22.7707	30.43	31.197	32.869	31.4987	28.645	29.068	27.719	28.4773	32.658	33.18	32.221	32.6863
Glyma.01G160300	Gm01:50984677-50991282|+	CMT1,DMT4	chromomethylase 1	2.282	3.021	2.877	2.72667	3.203	3.758	3.974	3.645	1.926	3.755	3.492	3.05767	4.349	3.622	2.564	3.51167
Glyma.01G161100	Gm01:51041056-51045668|+	--	Transmembrane amino acid transporter family protein	156.204	144.899	163.288	154.797	78.868	54.637	58.956	64.1537	251.314	175.258	183.077	203.216	83.111	69.536	75.096	75.9143
Glyma.01G161200	Gm01:51053631-51055646|-	--	SEC14 cytosolic factor family protein / phosphoglyceride transfer family protein	50.608	53.767	57.515	53.9633	48.608	39.681	28.237	38.842	48.928	51.89	48.56	49.7927	53.801	34.177	43.295	43.7577
Glyma.01G161300	Gm01:51058645-51058959|-	--	--	34.805	34.906	49.397	39.7027	38.198	46.997	34.108	39.7677	34.186	53.603	35.839	41.2093	36.672	40.333	32.514	36.5063
Glyma.01G161400	Gm01:51059165-51062706|-	--	NAD(P)H dehydrogenase (quinone)s	6.424	8.115	9.086	7.875	8.581	8.637	8.127	8.44833	8.417	9.838	9.007	9.08733	8.652	8.959	8.237	8.616
Glyma.01G161500	Gm01:51054895-51066123|+	ATSEN1,DIN1,SEN1	Rhodanese/Cell cycle control phosphatase superfamily protein	20.954	42.469	13.004	25.4757	12.243	16.568	10.389	13.0667	4.474	7.463	13.735	8.55733	21.739	13.271	23.554	19.5213
Glyma.01G161600	Gm01:51073757-51082574|-	--	ACT-like protein tyrosine kinase family protein	84.581	105.416	90.971	93.656	78.218	96.21	90.993	88.4737	79.19	89.042	95.39	87.874	93.386	81.987	96.819	90.7307
Glyma.01G161700	Gm01:51096238-51099326|-	--	Wound-responsive family protein	16.146	13.972	13.745	14.621	15.5	17.246	16.622	16.456	13.178	11.508	14.28	12.9887	14.129	13	12.912	13.347
Glyma.01G161750	Gm01:51103234-51103389|-	--	--	38.003	47.77	89.356	58.3763	78.898	82.488	51.088	70.8247	56.269	88.017	75.561	73.2823	68.217	58.392	63.704	63.4377
Glyma.01G161800	Gm01:51104723-51106538|-	AKRP,EMB16,EMB2036	ankyrin repeat protein	7.705	8.969	14.583	10.419	13.319	13.112	10.933	12.4547	13.13	16.808	16.131	15.3563	14.964	12.345	12.458	13.2557
Glyma.01G161900	Gm01:51108223-51111543|-	AKRP,EMB16,EMB2036	ankyrin repeat protein	6.953	8.394	10.033	8.46	13.121	14.239	13.032	13.464	7.928	10.634	9.8	9.454	13.182	13.449	13.306	13.3123
Glyma.01G162000	Gm01:51113295-51116287|-	--	RNA-binding (RRM/RBD/RNP motifs) family protein	59.848	57.523	62.14	59.837	68.688	62.978	63.493	65.053	62.146	65.63	61.724	63.1667	69.985	65.109	65.208	66.7673
Glyma.01G162100	Gm01:51118220-51126534|-	ATPLDDELTA,PLDDELTA	phospholipase D delta	9.527	9.517	9.814	9.61933	23.038	25.097	22.439	23.5247	8.437	10.839	11.544	10.2733	21.723	21.062	19.639	20.808
Glyma.01G162200	Gm01:51135730-51144416|-	NRPB1,RNA_POL_II_LS,RNA_POL_II_LSRNA_POL_II_LS,RPB1	RNA polymerase II large subunit	18.607	18.705	23.512	20.2747	32.044	34.777	32.044	32.955	20.579	24.725	23.455	22.9197	31.306	33.732	33.845	32.961
Glyma.01G162300	Gm01:51147998-51148240|+	--	--	33.047	20.508	20.995	24.85	11.306	19.407	33.441	21.3847	54.263	42	48.461	48.2413	29.061	20.324	24.806	24.7303
Glyma.01G162500	Gm01:51153685-51156628|+	--	--	57.942	68.817	85.428	70.729	43.954	22.671	20.184	28.9363	71.487	101.476	97.785	90.2493	49.052	35.175	35.136	39.7877
Glyma.01G162700	Gm01:51164777-51168114|+	--	2-oxoglutarate (2OG) and Fe(II)-dependent oxygenase superfamily protein	52.488	48.31	52.673	51.157	36.747	32.968	35.562	35.0923	72.306	71.297	62.135	68.5793	38.233	37.818	33.576	36.5423
Glyma.01G162800	Gm01:51169404-51177541|-	ACO1	aconitase 1	80.223	84.172	93.222	85.8723	96.041	86.883	84.615	89.1797	82.123	89.175	94.624	88.6407	89.935	89.316	85.8	88.3503
Glyma.01G162900	Gm01:51185864-51188305|+	--	RING/U-box superfamily protein	26.112	25.944	26.067	26.041	27.078	27.518	23.965	26.187	16.957	18.861	19.089	18.3023	26.929	27.249	28.06	27.4127
Glyma.01G163000	Gm01:51195937-51200246|+	--	Eukaryotic aspartyl protease family protein	80	68.307	72.56	73.6223	47.091	37.764	42.353	42.4027	69.269	58.346	65.945	64.52	45.891	44.868	44.663	45.1407
Glyma.01G163100	Gm01:51203002-51204512|+	--	Peroxidase superfamily protein	10.375	20.58	15.047	15.334	13.022	9.32	9.495	10.6123	2.246	6.549	6.868	5.221	18.575	9.789	7.937	12.1003
Glyma.01G163200	Gm01:51204736-51207457|-	--	Putative methyltransferase family protein	4.291	4.979	6.273	5.181	9.051	8.384	7.726	8.387	4.164	6.554	5.153	5.29033	7.489	7.354	8.058	7.63367
Glyma.01G163300	Gm01:51209513-51214791|+	--	winged-helix DNA-binding transcription factor family protein	22.037	21.213	19.182	20.8107	14.09	12.171	13.96	13.407	23.02	26.953	25.709	25.2273	12.242	12.602	12.022	12.2887
Glyma.01G163400	Gm01:51220915-51221130|+	--	--	33.151	37.16	87.884	52.7317	38.511	38.83	40.66	39.3337	63.027	58.992	54.094	58.7043	26.458	32.539	30.663	29.8867
Glyma.01G163700	Gm01:51248164-51249202|-	--	--	24.359	27.134	33.668	28.387	21.082	19.485	21.574	20.7137	28.222	33.197	31.095	30.838	20.812	27.885	24.781	24.4927
Glyma.01G163800	Gm01:51253632-51255866|+	--	Pentatricopeptide repeat (PPR) superfamily protein	3.179	3.831	2.523	3.17767	3.255	3.441	3.005	3.23367	4.014	3.964	3.766	3.91467	3.124	2.915	2.848	2.96233
Glyma.01G163900	Gm01:51256816-51259406|-	ASK1,ATSKP1,SKP1,SKP1A,UIP1	S phase kinase-associated protein 1	129.82	141.226	147.437	139.494	165.813	152.417	138.075	152.102	145.488	158.313	168.832	157.544	160.496	150.963	151.991	154.483
Glyma.01G164000	Gm01:51262204-51268882|-	MCA1	PLAC8 family protein	11.538	15.673	15.991	14.4007	26.519	32.164	31.984	30.2223	30.81	34.19	29.209	31.403	26.249	27.733	25.79	26.5907
Glyma.01G164100	Gm01:51280353-51289673|+	VPS35A,ZIP3	VPS35 homolog A	32.2	32.338	33.504	32.6807	39.55	37.875	35.663	37.696	33.735	36.715	34.249	34.8997	37.268	37.741	36.316	37.1083
Glyma.01G164200	Gm01:51290761-51293346|-	ARAC11,ATRAC11,ATROP1,ROP1,ROP1AT	RHO-related protein from plants 1	35.095	37.204	33.559	35.286	43.465	39.779	36.6	39.948	39.466	44.08	41.404	41.65	38.908	43.896	38.344	40.3827
Glyma.01G164300	Gm01:51296601-51300295|-	--	3-dehydroquinate synthase, putative	40.803	37.999	47.444	42.082	45.931	40.005	42.754	42.8967	48.178	52.398	47.548	49.3747	43.63	44.919	41.823	43.4573
Glyma.01G164400	Gm01:51302172-51304844|+	--	--	5.713	5.798	7.228	6.24633	6.992	7.117	6.239	6.78267	5.076	6.562	5.292	5.64333	7.098	7.439	8.483	7.67333
Glyma.01G164600	Gm01:51318258-51322429|+	APX3	ascorbate peroxidase 3	0.649	0.917	0.391	0.652333	1.287	1.515	2.652	1.818	0.486	1.039	0.721	0.748667	1.829	0.643	1.157	1.20967
Glyma.01G164700	Gm01:51325071-51329306|+	APX3	ascorbate peroxidase 3	0.448	0.203	0.433	0.361333	2.21	1.582	2.686	2.15933	0.242	0.92	0.527	0.563	1.872	1.051	0.945	1.28933
Glyma.01G164800	Gm01:51330516-51338405|-	AHK1,ATHK1,HK1	histidine kinase 1	8.065	9.615	14.346	10.6753	40.76	59.595	70.475	56.9433	23.796	29.472	29.764	27.6773	42.493	55.109	56.618	51.4067
Glyma.01G164900	Gm01:51347978-51353550|-	ERD7	Senescence/dehydration-associated protein-related	21.967	18.256	21.71	20.6443	31.504	29.305	28.375	29.728	13.896	18.471	18.116	16.8277	30.502	33.154	29.371	31.009
Glyma.01G165000	Gm01:51356921-51365183|-	--	Glycosyl hydrolase family 38 protein	14.098	14.915	15.82	14.9443	32.686	64.311	71.855	56.284	9.56	25.347	21.637	18.848	30.886	38.081	37.482	35.483
Glyma.01G165100	Gm01:51368664-51374595|-	ATMCB1,MBP1,MCB1,RPN10	regulatory particle non-ATPase 10	29.067	30.15	30.72	29.979	33.428	35.868	37.274	35.5233	28.416	32.862	30.26	30.5127	34.052	34.521	33.108	33.8937
Glyma.01G165300	Gm01:51383378-51385126|-	--	Rhodanese/Cell cycle control phosphatase superfamily protein	84.638	100.534	7.709	64.2937	12.768	14.959	15.156	14.2943	80.026	25.053	26.257	43.7787	15.381	13.898	15.438	14.9057
Glyma.01G165400	Gm01:51392668-51394923|-	--	Pathogenesis-related thaumatin superfamily protein	14.048	13.445	12.576	13.3563	23.712	23.809	25.348	24.2897	11.129	10.1	12.217	11.1487	20.76	20.18	18.865	19.935
Glyma.01G165500	Gm01:51395561-51397670|-	--	--	0.954	1.189	1.799	1.314	2.074	2.135	2.145	2.118	0.601	0.381	1.071	0.684333	1.822	1.46	2.279	1.85367
Glyma.01G165600	Gm01:51412731-51415982|-	--	Pathogenesis-related thaumatin superfamily protein	14.04	12.644	2.004	9.56267	3.104	3.431	3.497	3.344	7.431	5.544	5.411	6.12867	1.949	2.183	1.78	1.97067
Glyma.01G165900	Gm01:51448056-51450481|-	ARO2	armadillo repeat only 2	8.692	8.406	9.392	8.83	8.247	8.956	10.158	9.12033	38.053	13.083	20.865	24.0003	13.404	11.938	15.005	13.449
Glyma.01G166000	Gm01:51464787-51465683|-	--	Chaperone DnaJ-domain superfamily protein	76.731	85.063	83.538	81.7773	68.764	70.266	62.459	67.163	45.364	62.668	75.277	61.103	59.685	67.129	78.277	68.3637
Glyma.01G166100	Gm01:51475431-51481071|-	CPK16	calcium-dependent protein kinase 16	22.246	20.813	18.756	20.605	12.781	10.277	12.1	11.7193	24.159	20.054	21.518	21.9103	14.41	12.144	15.065	13.873
Glyma.01G166300	Gm01:51510838-51512779|+	--	Chalcone-flavanone isomerase family protein	1.117	1.736	1.018	1.29033	2.692	1.861	2.009	2.18733	0.582	0.656	1.024	0.754	2.172	2.491	1.383	2.01533
Glyma.01G166400	Gm01:51512967-51544894|-	--	Phosphatidylinositol 3- and 4-kinase family protein with FAT domain	9.184	9.714	11.893	10.2637	15.661	15.268	15.179	15.3693	11.641	12.627	12.537	12.2683	15.548	15.861	15.511	15.64
Glyma.01G166500	Gm01:51549872-51551353|+	--	Plant protein of unknown function (DUF827)	0.245	0.625	0.16	0.343333	1.303	1.021	1.101	1.14167	0	0.063	0	0.021	1.512	0.505	1.04	1.019
Glyma.01G166600	Gm01:51552360-51555041|-	GAS41,TAF14B	YEATS family protein	7.127	6.396	9.707	7.74333	11.142	9.717	10.429	10.4293	4.274	7	6.999	6.091	9.699	9.501	9.038	9.41267
Glyma.01G166700	Gm01:51556254-51560185|-	--	--	16.947	22.086	20.835	19.956	19.86	18.136	18.899	18.965	17.132	19.021	19.555	18.5693	22.3	20.485	20.5	21.095
Glyma.01G167000	Gm01:51603714-51605060|+	--	SAUR-like auxin-responsive protein family	0.821	1.046	1.786	1.21767	0.046	0.041	0.092	0.0596667	0.499	0.791	1.333	0.874333	0.496	0.236	0.205	0.312333
Glyma.01G167200	Gm01:51609309-51613973|-	--	Plant protein of unknown function (DUF869)	0.858	0.718	1.333	0.969667	3.558	2.118	2.261	2.64567	0.525	0.562	0.352	0.479667	2.65	2.623	2.327	2.53333
Glyma.01G167300	Gm01:51617688-51621209|+	--	Ribosomal protein L2 family	33.798	34.279	34.697	34.258	27.519	28.885	29.768	28.724	57.286	62.475	53.801	57.854	27.469	27.474	27.232	27.3917
Glyma.01G167500	Gm01:51629807-51631794|+	GMD2,MUR1,MUR_1	NAD(P)-binding Rossmann-fold superfamily protein	26.247	25.358	11.088	20.8977	9.283	8.365	10.474	9.374	15.389	11.881	12.572	13.2807	10.399	10.461	8.407	9.75567
Glyma.01G167600	Gm01:51632679-51636715|-	--	--	6.117	6.373	6.154	6.21467	8.129	8.334	9.307	8.59	7.528	9.865	9.786	9.05967	9.587	7.714	8.072	8.45767
Glyma.01G167800	Gm01:51640129-51640344|+	--	--	1.95	3.912	1.583	2.48167	5.616	5.129	6.638	5.79433	8.022	6.353	10.47	8.28167	0.98	7.321	2.706	3.669
Glyma.01G167900	Gm01:51644827-51649975|-	ANAC037,VND1	vascular related NAC-domain protein 1	2.151	2.074	0.62	1.615	3.386	2.57	1.758	2.57133	0.282	0.427	0.531	0.413333	2.446	2.346	2.483	2.425
Glyma.01G168000	Gm01:51673515-51675421|+	AVA-P4	vacuolar H+-pumping ATPase 16 kDa proteolipid subunit 4	39.475	44.084	40.355	41.3047	50.368	62.889	56.197	56.4847	45.404	46.422	46.089	45.9717	56.454	60.91	59.55	58.9713
Glyma.01G168100	Gm01:51680477-51684938|-	--	Leucine-rich receptor-like protein kinase family protein	1.338	1.823	1.842	1.66767	1.176	1.349	1.62	1.38167	2.036	2.966	2.316	2.43933	1.048	1.282	0.905	1.07833
Glyma.01G168200	Gm01:51691330-51699337|-	--	ATP binding microtubule motor family protein	1.968	2.395	2.778	2.38033	13.753	11.67	19.357	14.9267	3.366	4.951	3.669	3.99533	11.729	18.203	15.443	15.125
Glyma.01G168300	Gm01:51709646-51711404|-	--	--	7.524	7.429	13.212	9.38833	4.929	6.663	20.235	10.609	1.775	12.53	11.968	8.75767	3.032	6.166	4.105	4.43433
Glyma.01G168400	Gm01:51714284-51716601|+	--	Lactoylglutathione lyase / glyoxalase I family protein	0	0	0.069	0.023	2.682	1.645	3.723	2.68333	0	0	0	0	0.427	0.583	0.716	0.575333
Glyma.01G168500	Gm01:51718847-51721626|+	--	B-box type zinc finger family protein	18.212	17.714	18.177	18.0343	27.503	33.389	35.707	32.1997	40.125	34.938	29.021	34.6947	34.876	32.188	32.109	33.0577
Glyma.01G168600	Gm01:51729316-51737863|-	--	--	17.862	19.018	19.949	18.943	23.396	20.465	20.145	21.3353	15.161	15.419	15.899	15.493	23.096	20.616	23.175	22.2957
Glyma.01G168700	Gm01:51731016-51731361|+	--	--	3.407	2.863	2.903	3.05767	4.33	2.867	6.42	4.539	2.747	3.791	3.126	3.22133	4.005	4.016	3.339	3.78667
Glyma.01G168900	Gm01:51748327-51755160|+	--	DNA binding;zinc ion binding;nucleic acid binding;nucleic acid binding	15.916	15.503	15.473	15.6307	18.817	20.15	20.406	19.791	15.955	15.475	16.06	15.83	18.795	18.512	19.814	19.0403
Glyma.01G169000	Gm01:51759393-51763537|+	--	DNA binding;zinc ion binding;nucleic acid binding;nucleic acid binding	45.335	45.79	18.301	36.4753	19.084	19.32	19.597	19.3337	42.709	30.665	33.012	35.462	18.798	22.165	21.026	20.663
Glyma.01G169100	Gm01:51765269-51771688|+	--	Protein of unknown function (DUF726)	17.715	17.471	18.131	17.7723	20.486	17.377	17.276	18.3797	19.278	19.135	18.747	19.0533	20.542	16.391	19.228	18.7203
Glyma.01G169200	Gm01:51774481-51777800|-	CYP84A1,FAH1	ferulic acid 5-hydroxylase 1	0.621	1.001	0.694	0.772	3.199	4.335	2.466	3.33333	0.471	0.428	0.474	0.457667	3.398	1.808	3.115	2.77367
Glyma.01G169400	Gm01:51798332-51800333|-	GATA5	GATA transcription factor 5	6.115	6.349	5.463	5.97567	6.644	7.391	6.523	6.85267	8.393	11.337	12.114	10.6147	7.157	6.191	6.658	6.66867
Glyma.01G169700	Gm01:51823791-51828125|-	UBC16	ubiquitin-conjugating enzyme 16	56.416	57.91	58.824	57.7167	66.798	60.304	63.648	63.5833	49.239	54.467	59.15	54.2853	64.572	59.471	62.553	62.1987
Glyma.01G169800	Gm01:51834709-51842090|-	--	FAD-linked oxidases family protein	8.498	8.537	8.161	8.39867	12.33	12.474	15.035	13.2797	7.34	7.439	7.326	7.36833	11.802	13.262	12.4	12.488
Glyma.01G169900	Gm01:51843288-51847130|+	--	Methylthiotransferase	1.634	1.847	1.702	1.72767	1.879	1.823	1.946	1.88267	3.022	3.159	3.445	3.20867	1.889	2.297	2.088	2.09133
Glyma.01G170100	Gm01:51861994-51864499|-	--	Ribosomal RNA adenine dimethylase family protein	3.898	3.441	2.387	3.242	2.777	2.686	2.675	2.71267	4.593	3.252	3.248	3.69767	2.228	2.585	2.206	2.33967
Glyma.01G170200	Gm01:51872426-51878261|+	BGAL3	beta-galactosidase 3	5.839	9.736	6.101	7.22533	8.91	9.038	9.886	9.278	13.651	10.246	8.757	10.8847	8.152	8.593	6.716	7.82033
Glyma.01G170300	Gm01:51878838-51882106|-	ATTRX H1,ATTRX1,TRX1	thioredoxin H-type 1	6.715	6.376	3.472	5.521	3.969	3.635	3.752	3.78533	1.222	1.431	1.823	1.492	2.664	2.639	2.582	2.62833
Glyma.01G170400	Gm01:51884531-51886304|-	RTH	RTE1-homolog	30.829	31.04	34.817	32.2287	34.437	32.735	33.252	33.4747	27.253	28.268	28.153	27.8913	32.257	33.876	33.447	33.1933
Glyma.01G170600	Gm01:51891644-51898540|+	--	FG-GAP repeat-containing protein	31.504	29.554	33.98	31.6793	41.137	39.246	39.485	39.956	35.286	42.313	39.599	39.066	39.162	39.944	39.554	39.5533
Glyma.01G170700	Gm01:51902611-51909409|-	SHI	Lateral root primordium (LRP) protein-related	2.174	1.917	2.405	2.16533	4.409	4.121	4.325	4.285	2.117	2.707	3.105	2.643	3.032	3.123	3.123	3.09267
Glyma.01G170900	Gm01:51939529-51940902|-	--	Glutaredoxin family protein	30.176	27.498	31.817	29.8303	32.547	32.555	35.924	33.6753	31.995	34.73	32.766	33.1637	35.323	33.142	32.468	33.6443
Glyma.01G171000	Gm01:51942284-51945915|+	--	Disease resistance protein (CC-NBS-LRR class) family	4.211	4.342	4.997	4.51667	4.659	4.768	4.339	4.58867	4.381	4.621	5.083	4.695	5.626	5.191	5.289	5.36867
Glyma.01G171100	Gm01:51946753-51950076|-	--	Peroxidase superfamily protein	43.853	48.61	81.877	58.1133	177.774	124.221	182.759	161.585	70.856	91.439	99.793	87.3627	154.44	234.932	200.703	196.692
Glyma.01G171300	Gm01:51968972-51970799|-	--	P-loop containing nucleoside triphosphate hydrolases superfamily protein	2.707	3.194	2.934	2.945	7.515	8.079	8.555	8.04967	4.383	3.782	4.436	4.20033	6.256	7.848	6.834	6.97933
Glyma.01G171400	Gm01:51975844-51979547|-	--	P-loop containing nucleoside triphosphate hydrolases superfamily protein	14.802	18.565	16.486	16.6177	38.95	46.477	54.073	46.5	14.306	23.196	22.451	19.9843	35.453	48.731	44.583	42.9223
Glyma.01G171700	Gm01:52004980-52006109|-	--	--	13.413	13.161	0	8.858	0.392	0.1	0.17	0.220667	0.077	0	0.061	0.046	0.068	0.174	0.252	0.164667
Glyma.01G171800	Gm01:52017837-52022095|+	--	Phosphatidic acid phosphatase (PAP2) family protein	3.522	4.582	4.411	4.17167	5.05	5.873	6.499	5.80733	3.794	3.584	4.019	3.799	6.24	5.561	5.683	5.828
Glyma.01G171900	Gm01:52022256-52025130|-	--	Glycosyl hydrolase superfamily protein	6.789	6.457	4.558	5.93467	20.704	16.411	18.922	18.679	1.328	2.356	2.239	1.97433	17.428	13.936	12.433	14.599
Glyma.01G172000	Gm01:52033795-52037954|-	--	--	3.814	3.739	4.982	4.17833	6.738	8.954	7.913	7.86833	2.197	3.354	3.71	3.087	7.758	7.741	8.345	7.948
Glyma.01G172100	Gm01:52044733-52045873|-	--	--	9.567	7.524	10.053	9.048	4.873	3.283	2.582	3.57933	9.223	7.889	8.128	8.41333	4.156	2.347	3.502	3.335
Glyma.01G172200	Gm01:52047750-52055582|-	AUL1	auxin-like 1 protein	0.786	0.996	0.667	0.816333	1.113	0.964	1.054	1.04367	1.576	1.954	1.315	1.615	0.867	0.965	0.73	0.854
Glyma.01G172300	Gm01:52060389-52064497|-	GAMMA CA1	gamma carbonic anhydrase 1	28.312	28.799	31.727	29.6127	31.763	31.153	29.491	30.8023	39.951	39.633	34.723	38.1023	30.887	30.065	28.851	29.9343
Glyma.01G172400	Gm01:52065798-52069189|-	AtPPa4,PPa4	pyrophosphorylase 4	29.772	37.639	48.123	38.5113	44.516	41.197	45.891	43.868	40.117	48.182	45.262	44.5203	38.211	38.118	33.997	36.7753
Glyma.01G172600	Gm01:52090029-52091945|-	--	NmrA-like negative transcriptional regulator family protein	657.48	610.022	1101.89	789.798	797.918	513.07	541.101	617.363	345.578	382.674	405.707	377.986	571.734	576.084	588.666	578.828
Glyma.01G172700	Gm01:52119148-52124695|-	--	NmrA-like negative transcriptional regulator family protein	106.504	111.206	191.281	136.33	114.201	60.06	72.752	82.3377	22.841	28.948	37.346	29.7117	74.205	68.965	63.888	69.0193
Glyma.01G172900	Gm01:52132272-52137740|-	--	NmrA-like negative transcriptional regulator family protein	4.222	3.659	0.632	2.83767	2.663	2.378	3.648	2.89633	0.705	0.743	0.419	0.622333	4.309	1.865	1.689	2.621
Glyma.01G173000	Gm01:52138966-52141738|+	--	alpha/beta-Hydrolases superfamily protein	0.789	0.613	0.786	0.729333	1.172	1.288	1.22	1.22667	1.052	0.812	1.123	0.995667	0.729	1.571	0.98	1.09333
Glyma.01G173050	Gm01:52144272-52147285|+	ATCOAD,COAD	4-phosphopantetheine adenylyltransferase	16.899	17.778	20.752	18.4763	23.451	18.87	23.348	21.8897	20.006	22.476	21.72	21.4007	22.126	19.373	20.205	20.568
Glyma.01G173300	Gm01:52152714-52156259|-	--	Galactose mutarotase-like superfamily protein	12.19	12.611	17.754	14.185	21.977	22.618	21.443	22.0127	14.384	18.362	18.447	17.0643	21.978	20.667	22.936	21.8603
Glyma.01G173400	Gm01:52155927-52158017|+	--	Regulator of chromosome condensation (RCC1) family protein	7.661	8.587	10.148	8.79867	12.278	13.924	15.473	13.8917	19.571	12.947	15.373	15.9637	15.4	14.507	16.262	15.3897
Glyma.01G173500	Gm01:52157846-52160879|-	LAC11	laccase 11	0.363	0.6	0.551	0.504667	1.578	1.361	1.296	1.41167	0.615	0.651	0.511	0.592333	2.058	1.483	1.128	1.55633
Glyma.01G173600	Gm01:52163833-52166720|-	LAC11	laccase 11	0.972	1.334	1.17	1.15867	7.573	5.728	6.27	6.52367	0.531	1.417	0.938	0.962	9.451	5.917	5.377	6.915
Glyma.01G173700	Gm01:52174786-52178021|+	AtTLP2,TLP2	tubby like protein 2	18.584	18.216	22.125	19.6417	32.355	35.774	32.125	33.418	25.473	26.588	25.644	25.9017	31.655	32.545	31.129	31.7763
Glyma.01G173800	Gm01:52179710-52186222|-	--	ARM repeat superfamily protein	4.182	4.108	6.049	4.77967	1.693	1.281	0.752	1.242	3.29	4.419	4.097	3.93533	1.903	0.823	1.515	1.41367
Glyma.01G174000	Gm01:52207733-52214022|+	--	AAA-type ATPase family protein	6.773	6.811	6.965	6.84967	6.275	6.454	6.122	6.28367	9.91	11.069	9.78	10.253	5.301	6.617	6.153	6.02367
Glyma.01G174700	Gm01:52254615-52258332|+	--	Protein of unknown function (DUF1195)	31.315	26.056	23.489	26.9533	29.476	31.37	33.445	31.4303	33.02	32.564	28.643	31.409	33.961	32.869	33.067	33.299
Glyma.01G174900	Gm01:52258703-52261062|+	ATPBRP,PBRP	plant-specific TFIIB-related protein	20.606	21.23	29.126	23.654	32.705	33.95	29.443	32.0327	25.942	31.618	35.518	31.026	35.43	32.256	37.392	35.026
Glyma.01G175100	Gm01:52274315-52279289|+	U1-70K,U1SNRNP	U1 small nuclear ribonucleoprotein-70K	67.118	68.643	84.275	73.3453	98.608	103.618	99.51	100.579	83.021	88.804	91.087	87.6373	103.554	105.775	110.995	106.775
Glyma.01G175200	Gm01:52284069-52288612|+	--	Sulfite exporter TauE/SafE family protein	0	0	0.027	0.009	1.418	2.364	4.221	2.66767	0	0	0.029	0.00966667	0.693	0.96	0.644	0.765667
Glyma.01G175300	Gm01:52295182-52301552|+	ATDDM1,CHA1,CHR01,CHR1,DDM1,SOM1,SOM4	chromatin remodeling 1	2.869	4.028	2.887	3.26133	3.308	3.198	3.878	3.46133	2.593	5.121	3.861	3.85833	2.856	2.942	2.144	2.64733
Glyma.01G175400	Gm01:52303526-52306995|+	--	--	7.126	8.346	10.046	8.506	6.921	8.159	8.282	7.78733	8.053	9.001	9.079	8.711	8.756	6.123	7.939	7.606
Glyma.01G175500	Gm01:52331795-52337034|+	CLM,CYP90B1,DWF4,PSC1,SAV1,SNP2	Cytochrome P450 superfamily protein	1.422	2.478	1.835	1.91167	3.445	2.757	3.103	3.10167	1.65	1.737	1.637	1.67467	3.134	3.889	2.611	3.21133
Glyma.01G175600	Gm01:52342042-52348782|+	SDH1-1	succinate dehydrogenase 1-1	58.397	60.971	62.132	60.5	73.607	74.7	79.086	75.7977	56.651	58.697	56.398	57.2487	70.272	75.662	73.406	73.1133
Glyma.01G175700	Gm01:52357225-52357746|+	--	--	15526.9	15050.5	14843	15140.1	11482	12178.3	12407.8	12022.7	8991.11	11109.4	11339.4	10480	11227.8	10989.6	11789.8	11335.7
Glyma.01G175751	Gm01:52359667-52359888|+	--	--	156.24	165.178	149.22	156.879	121.261	147.223	123.987	130.824	95.012	91.234	100.353	95.533	86.947	101.068	104.768	97.5943
Glyma.01G175800	Gm01:52364317-52365147|-	--	--	7.739	9.32	5.005	7.35467	15.974	20.362	24.613	20.3163	24.078	5.808	11.253	13.713	21.631	20.646	26.238	22.8383
Glyma.01G175900	Gm01:52366516-52370417|-	--	Protein of unknown function (DUF59)	23.211	27.694	28.777	26.5607	36.882	33.143	33.581	34.5353	28.7	29.087	31.642	29.8097	34.094	31.832	28.803	31.5763
Glyma.01G176000	Gm01:52379919-52387191|+	EMB2754	Vacuolar sorting protein 39	10.177	10.862	10.421	10.4867	13.873	14.404	15.552	14.6097	11.933	11.747	12.393	12.0243	15.577	15.032	14.89	15.1663
Glyma.01G176200	Gm01:52391763-52394203|-	--	--	4.337	4.518	0.493	3.116	0.713	1.201	1.656	1.19	9.117	1.939	2.133	4.39633	0.761	0.997	0.944	0.900667
Glyma.01G176300	Gm01:52394256-52396740|-	ARL2,ATARLC1,HAL,TTN5	ADP-ribosylation factor family protein	4.121	2.799	4.664	3.86133	4.541	4.014	4.241	4.26533	4.21	4.634	4.664	4.50267	4.368	4.115	4.173	4.21867
Glyma.01G176400	Gm01:52397693-52407251|-	--	--	5.315	5.186	5.41	5.30367	4.097	5.094	4.898	4.69633	8.013	8.412	7.345	7.92333	3.099	4.901	4.094	4.03133
Glyma.01G176600	Gm01:52442661-52446588|+	--	C2H2-like zinc finger protein	34.889	34.232	33.127	34.0827	45.838	43.546	38.584	42.656	27.572	27.068	31.451	28.697	46.254	40.245	44.921	43.8067
Glyma.01G176700	Gm01:52447523-52452568|+	--	Tetratricopeptide repeat (TPR)-like superfamily protein	4.942	4.8	3.558	4.43333	3.641	4.277	4.165	4.02767	5.032	5.039	4.552	4.87433	3.631	3.528	4.106	3.755
Glyma.01G176800	Gm01:52454192-52457809|-	--	Tyrosyl-tRNA synthetase, class Ib, bacterial/mitochondrial	60.076	60.467	71.714	64.0857	76.409	77.516	76.206	76.7103	90.027	82.593	82.448	85.0227	77.318	79.254	81.891	79.4877
Glyma.01G176900	Gm01:52459612-52462275|-	--	Pentatricopeptide repeat (PPR) superfamily protein	6.472	6.209	7.553	6.74467	9.749	10.259	10.742	10.25	8.224	9.146	7.677	8.349	9.281	10.302	10.066	9.883
Glyma.01G177200	Gm01:52479549-52481599|+	--	GRAS family transcription factor	8.357	8.522	4.52	7.133	10.074	12.829	12.921	11.9413	6.347	5.339	7.327	6.33767	10.847	9.458	10.664	10.323
Glyma.01G177300	Gm01:52485489-52489539|+	HVA22K	HVA22-like protein K	22.45	22.333	24.872	23.2183	23.834	25.745	25.749	25.1093	22.396	24.307	23.972	23.5583	24.845	22.662	24.273	23.9267
Glyma.01G177400	Gm01:52489665-52497274|-	GBF1	G-box binding factor 1	5.424	4.75	4.969	5.04767	6.371	7.775	6.006	6.71733	4.163	6.037	7.596	5.932	8.942	6.736	8.149	7.94233
Glyma.01G177500	Gm01:52500399-52502798|-	ATHB40,HB-5,HB40	homeobox protein 40	3.577	7.988	7.57	6.37833	3.759	5.106	5.082	4.649	2.55	4.536	7.897	4.99433	6.582	3.464	3.922	4.656
Glyma.01G177600	Gm01:52520063-52522596|+	--	Quinone reductase family protein	14.883	15.571	15.26	15.238	14.184	13.257	16.628	14.6897	28.799	26.679	21.545	25.6743	13.258	14.959	12.732	13.6497
Glyma.01G177700	Gm01:52526321-52534170|+	APP1,ATAPP1	aminopeptidase P1	70.179	73.813	84.967	76.3197	195.82	200.822	199.431	198.691	74.236	72.95	74.712	73.966	179.717	211.033	216.606	202.452
Glyma.01G177900	Gm01:52540592-52542578|-	UGT72E1	UDP-glucosyl transferase 72E1	16.358	15.64	36.935	22.9777	78.746	50.867	47.272	58.9617	5.612	5.902	9.239	6.91767	81.991	60.797	81.591	74.793
Glyma.01G178000	Gm01:52546958-52549194|-	BZR1	Brassinosteroid signalling positive regulator (BZR1) family protein	24.316	26.083	27.484	25.961	31.206	34.791	38.752	34.9163	72.035	40.771	43.244	52.0167	32.533	35.967	36.075	34.8583
Glyma.01G178100	Gm01:52557174-52561596|+	--	Major facilitator superfamily protein	9.551	10.183	13.014	10.916	16.685	14.362	15.86	15.6357	10.966	13.73	14.023	12.9063	17.46	16.495	15.918	16.6243
Glyma.01G178200	Gm01:52562010-52565068|-	RCE1	RUB1 conjugating enzyme 1	129.03	137.671	141.686	136.129	162.402	152.164	164.964	159.843	117.64	133.255	131.101	127.332	173.442	168.681	170.668	170.93
Glyma.01G178400	Gm01:52573198-52575827|+	--	Protein of unknown function (DUF677)	3.569	3.123	3.141	3.27767	3.944	4.828	5.235	4.669	5.135	3.458	4.448	4.347	3.768	4.863	4.833	4.488
Glyma.01G178500	Gm01:52577714-52581737|+	--	Protein of unknown function (DUF607)	26.052	35.416	14.053	25.1737	10.132	20.935	22.77	17.9457	9.081	6.882	14.966	10.3097	18.257	24.029	29.326	23.8707
Glyma.01G178600	Gm01:52583191-52584831|+	--	RING/U-box superfamily protein	31.583	30.447	34.917	32.3157	34.375	36.123	38.205	36.2343	28.599	30.823	30.364	29.9287	35.263	35.824	36.733	35.94
Glyma.01G178700	Gm01:52593207-52596263|+	GATL2	galacturonosyltransferase-like 2	1.317	1.049	0.522	0.962667	3.761	2.34	2.648	2.91633	0.878	1.573	0.994	1.14833	3.01	2.578	1.949	2.51233
Glyma.01G178800	Gm01:52600161-52604942|-	--	PQ-loop repeat family protein / transmembrane family protein	4.739	11.773	5.843	7.45167	1.271	1.761	2.269	1.767	2.163	1.798	1.28	1.747	4.301	3.384	4.894	4.193
Glyma.01G179000	Gm01:52617519-52621485|+	--	protein kinase family protein / peptidoglycan-binding LysM domain-containing protein	4.62	6.493	8.329	6.48067	8.864	6.104	7.219	7.39567	15.782	8.114	8.586	10.8273	9.753	8.426	9.967	9.382
Glyma.01G179100	Gm01:52623388-52626914|-	--	Protein kinase superfamily protein	1.785	1.82	1.685	1.76333	2.519	3.001	2.996	2.83867	2.328	3.232	2.357	2.639	2.836	2.708	2.919	2.821
Glyma.01G179300	Gm01:52631360-52642473|+	--	Clathrin, heavy chain	3.12	3.138	3.309	3.189	1.752	2.024	1.886	1.88733	3.301	4.177	3.458	3.64533	1.959	1.811	1.389	1.71967
Glyma.01G179400	Gm01:52643184-52645641|-	CYP71B34	cytochrome P450, family 71, subfamily B, polypeptide 34	2.121	4.942	2.669	3.244	3.238	5.224	3.826	4.096	0.876	0.936	1.242	1.018	4.208	3.842	5.318	4.456
Glyma.01G179600	Gm01:52654740-52657860|-	CYP71B35	cytochrome P450, family 71, subfamily B, polypeptide 35	9.578	8.653	24.333	14.188	22.837	16.213	16.899	18.6497	1.907	1.275	1.58	1.58733	28.452	15.229	28.734	24.1383
Glyma.01G179800	Gm01:52679736-52687482|-	DAR1	LIM domain-containing protein	19.822	20.271	23.758	21.2837	28.85	26.428	27.168	27.482	20.077	26.771	25.634	24.1607	29.646	27.291	27.916	28.2843
Glyma.01G179900	Gm01:52711840-52719310|+	BLH2,SAW1	BEL1-like homeodomain 2	18.926	21.617	35.951	25.498	40.966	29.828	30.973	33.9223	18.423	21.066	18.984	19.491	47.606	38.209	43.81	43.2083
Glyma.01G180000	Gm01:52730924-52735372|-	--	--	3.385	4.964	6.169	4.83933	7.72	6.928	7.084	7.244	5.383	6.902	6.414	6.233	9.893	8.859	7.584	8.77867
Glyma.01G180100	Gm01:52744152-52758398|-	--	nucleic acid binding;sequence-specific DNA binding transcription factors;zinc ion binding	7.694	8.495	7.992	8.06033	8.108	7.997	7.563	7.88933	8.568	7.506	7.063	7.71233	7.899	8.299	8.092	8.09667
Glyma.01G180200	Gm01:52765202-52770365|+	--	Protein of unknown function, DUF547	6.45	7.291	8.665	7.46867	8.754	5.972	6.587	7.10433	6.833	11.085	10.623	9.51367	9.944	7.607	6.109	7.88667
Glyma.01G180366	Gm01:52777156-52777974|-	--	CAP (Cysteine-rich secretory proteins, Antigen 5, and Pathogenesis-related 1 protein) superfamily protein	0.951	1.26	0.411	0.874	0.167	0.449	0	0.205333	5.3	4.172	3.277	4.24967	0.202	0.259	0.377	0.279333
Glyma.01G180432	Gm01:52781278-52782237|-	--	--	14.633	14.212	16.589	15.1447	13.319	11.574	13.717	12.87	36.364	13.63	19.837	23.277	14.308	14.187	16.782	15.0923
Glyma.01G180500	Gm01:52797294-52798050|-	--	--	8.662	10.129	10.774	9.855	1.11	1.412	0.564	1.02867	17.657	10.658	12.425	13.58	1.121	1.146	1.252	1.173
Glyma.01G180700	Gm01:52806358-52809571|-	--	Uncharacterised protein family (UPF0497)	9.785	13.054	18.666	13.835	9.723	7.171	6.292	7.72867	10.538	13.567	12.071	12.0587	10.067	7.995	7.551	8.53767
Glyma.01G180800	Gm01:52809193-52812562|-	OEC33,PSBO-2,PSBO2	photosystem II subunit O-2	2.665	2.111	2.816	2.53067	12.533	18.454	13.962	14.983	4.174	6.73	4.936	5.28	15.218	13.355	17.18	15.251
Glyma.01G180900	Gm01:52814227-52814757|-	--	--	0	1.177	1.904	1.027	3.881	7.035	6.995	5.97033	1.389	8.764	7.349	5.834	5.911	3.915	3.254	4.36
Glyma.01G181000	Gm01:52816423-52816647|-	--	--	94.507	81.521	83.512	86.5133	109.717	131.526	133.381	124.875	138.365	135.194	118.407	130.655	118.065	120.61	103.429	114.035
Glyma.01G181200	Gm01:52832855-52836129|-	--	Tetratricopeptide repeat (TPR)-like superfamily protein	15.292	16.808	16.846	16.3153	17.013	17.067	17.22	17.1	19.895	21.682	19.383	20.32	17.019	17.939	16.452	17.1367
Glyma.01G181500	Gm01:52843728-52848780|-	--	hydroxyproline-rich glycoprotein family protein	4.899	5.89	6.52	5.76967	8.105	9.3	9.731	9.04533	6.593	8.667	6.916	7.392	8.137	9.184	8.754	8.69167
Glyma.01G181600	Gm01:52850187-52852507|-	--	GDSL-like Lipase/Acylhydrolase superfamily protein	0.325	0	0.212	0.179	3.885	2.49	3.037	3.13733	0	0.042	0.117	0.053	1.268	3.398	2.726	2.464
Glyma.01G181700	Gm01:52855851-52859032|+	--	Zinc-finger domain of monoamine-oxidase A repressor R1	0.727	1.159	0.95	0.945333	1.213	0.869	0.983	1.02167	1.493	1.59	2.058	1.71367	0.979	0.921	0.865	0.921667
Glyma.01G181800	Gm01:52862296-52864490|+	CYP82C4	cytochrome P450, family 82, subfamily C, polypeptide 4	105.718	106.965	161.884	124.856	110.038	87.228	79.014	92.0933	169.967	215.839	255.101	213.636	104.793	91.21	100.928	98.977
Glyma.01G182000	Gm01:52882199-52888452|-	ATXLG1,XLG1	extra-large G-protein 1	9.557	10.935	11.641	10.711	17.314	18.694	17.114	17.7073	12.162	13.686	13.383	13.077	16.507	17.281	16.143	16.6437
Glyma.01G182200	Gm01:52901143-52901865|+	--	--	0.45	0.918	0	0.456	0.098	0.442	0.1	0.213333	151.052	55.782	30.526	79.12	0	0.305	0.222	0.175667
Glyma.01G182300	Gm01:52902703-52904690|-	--	--	8.375	8.852	10.756	9.32767	14.146	15.456	17.13	15.5773	9.315	11.853	13.23	11.466	16.4	18.071	16.332	16.9343
Glyma.01G182400	Gm01:52913113-52919765|+	--	Protein kinase superfamily protein	64.221	58.606	25.553	49.46	20.561	18.804	15.39	18.2517	18.69	19.865	23.03	20.5283	21.135	18.934	21.377	20.482
Glyma.01G182500	Gm01:52920340-52922488|-	HCF164	Thioredoxin superfamily protein	12.526	12.038	10.842	11.802	15.716	17.897	16.125	16.5793	7.149	13.239	11.271	10.553	15.964	15.627	16.946	16.179
Glyma.01G183000	Gm01:52949874-52952111|+	--	Dof-type zinc finger DNA-binding family protein	13.707	13.213	8.088	11.6693	16.052	18.77	15.769	16.8637	5.66	7.142	8.077	6.95967	12.261	14.471	14.132	13.6213
Glyma.01G183100	Gm01:52955601-52959036|-	sks17	SKU5 similar 17	37.878	35.544	12.844	28.7553	15.166	16.551	18.337	16.6847	112.059	55.203	55.471	74.2443	15.652	18.179	12.393	15.408
Glyma.01G183200	Gm01:52962601-52965188|+	RTNLB13	Reticulan like protein B13	0	0.158	0.136	0.098	0.888	1.216	1.236	1.11333	0.076	0	0.06	0.0453333	0.806	1.379	1.624	1.26967
Glyma.01G183300	Gm01:52966762-52971366|+	--	Disease resistance protein (CC-NBS-LRR class) family	12.127	12.086	6.66	10.291	8.139	11.057	12.674	10.6233	48.389	13.588	22.897	28.2913	9.068	13.421	13.59	12.0263
Glyma.01G183400	Gm01:52971917-52976673|+	--	Disease resistance protein (CC-NBS-LRR class) family	8.883	8.531	8	8.47133	12.093	10.566	10.7	11.1197	17.352	9.268	11.901	12.8403	11.53	12.1	12.913	12.181
Glyma.01G183500	Gm01:52977310-52989761|-	SNRK2-3,SNRK2.3,SRK2I,ATOST1,OST1,P44,SNRK2-6,SNRK2.6,SRK2E	sucrose nonfermenting 1(SNF1)-related protein kinase 2.3 | Protein kinase superfamily protein	36.972	42.229	51.784	43.6617	60.794	57.177	55.86	57.9437	71.305	65.613	61.781	66.233	67.411	58.88	66.616	64.3023
Glyma.01G183550	Gm01:52984191-52989766|-	--	--	5.24	10.646	4.806	6.89733	10.522	15.649	12.463	12.878	13.934	12.297	14.839	13.69	13.028	8.511	8.682	10.0737
Glyma.01G183600	Gm01:52993009-52998050|+	--	SWIB complex BAF60b domain-containing protein	16.1	15.918	15.935	15.9843	23.798	24.674	24.06	24.1773	20.887	22.118	23.384	22.1297	26.99	26.156	25.083	26.0763
Glyma.01G183700	Gm01:53015568-53017813|+	--	Homeodomain-like superfamily protein	12.621	12.821	0.457	8.633	1.594	2.018	2.244	1.952	0.691	0.359	0.926	0.658667	2.07	1.488	3.151	2.23633
Glyma.01G183800	Gm01:53020002-53026783|+	--	--	4.692	5.603	5.861	5.38533	10.151	11.797	11.195	11.0477	4.941	6.821	6.477	6.07967	10.153	10.405	11.928	10.8287
Glyma.01G183900	Gm01:53031971-53035719|-	ASL1,LBD36	ASYMMETRIC LEAVES 2-like 1	0.831	1.013	1.099	0.981	1.108	0.99	1.543	1.21367	0.766	0.879	1.018	0.887667	1.296	1.034	0.858	1.06267
Glyma.01G184200	Gm01:53064852-53066850|+	--	Peroxidase superfamily protein	1.26	0.757	2.141	1.386	2.489	1.591	1.079	1.71967	0.765	1.234	1.321	1.10667	0.799	1.206	1.371	1.12533
Glyma.01G184300	Gm01:53073326-53078774|+	CRK	CDPK-related kinase	1.553	1.641	2.009	1.73433	6.238	5.115	6.019	5.79067	1.44	2.575	2.08	2.03167	6.229	5.716	5.313	5.75267
Glyma.01G184400	Gm01:53080229-53082747|+	--	SAP domain-containing protein	22.216	20.827	23.405	22.1493	35.846	32.852	31.588	33.4287	21.985	24.306	23.177	23.156	32.663	34.151	31.267	32.6937
Glyma.01G184500	Gm01:53085935-53105233|+	--	Transducin/WD40 repeat-like superfamily protein	1.444	1.494	1.413	1.45033	2.44	2.637	3.353	2.81	1.247	2.031	1.388	1.55533	2.707	2.859	2.673	2.74633
Glyma.01G184700	Gm01:53124895-53130717|-	--	--	2.989	3.043	4.103	3.37833	6.7	7.044	6.278	6.674	3.539	4.042	3.499	3.69333	7.475	6.884	6.496	6.95167
Glyma.01G185000	Gm01:53152884-53153725|-	--	--	0.733	0.935	0.635	0.767667	1.289	1.445	3.188	1.974	0.333	0.655	0.176	0.388	2.049	1.082	1.817	1.64933
Glyma.01G185200	Gm01:53163966-53167908|-	--	P-loop containing nucleoside triphosphate hydrolases superfamily protein	8.82	9.381	7.875	8.692	17.262	17.338	15.277	16.6257	13.378	10.93	11.107	11.805	17.549	17.904	16.975	17.476
Glyma.01G185300	Gm01:53176571-53182253|-	MAP1D	methionine aminopeptidase 1D	10.914	12.237	15.188	12.7797	15.715	16.731	16.974	16.4733	16.033	17.979	16.269	16.7603	17.65	16.967	15.196	16.6043
Glyma.01G185351	Gm01:53193242-53193367|+	--	--	0	0	0	0	4.269	0	0	1.423	0	0	0	0	2.536	0	2.328	1.62133
Glyma.01G185400	Gm01:53195790-53197529|+	ICK5,ICN6,KRP7	Cyclin-dependent kinase inhibitor family protein	2.99	3.827	3.261	3.35933	1.915	1.514	2.968	2.13233	3.4	4.567	3.057	3.67467	2.795	1.805	1.649	2.083
Glyma.01G185600	Gm01:53218592-53219844|-	--	Calcium-binding EF-hand family protein	41.042	34.043	33.293	36.126	64.042	72.125	65.524	67.2303	44.061	52.611	46.707	47.793	48.944	54.854	56.306	53.368
Glyma.01G185700	Gm01:53220477-53226061|-	--	--	19.448	16.671	21.483	19.2007	28.446	27.21	25.71	27.122	29.522	31.691	31.559	30.924	23.7	25.591	29.862	26.3843
Glyma.01G185800	Gm01:53227422-53230801|-	AT-HSFB1,ATHSF4,HSF4,HSFB1	heat shock factor 4	37.196	37.082	12.403	28.8937	43.73	64.69	63.055	57.1583	69.651	25.226	47.804	47.5603	46.635	74.001	78.573	66.403
Glyma.01G185851	Gm01:53232957-53233196|-	--	--	4.633	5.463	3.171	4.42233	5.8	8.193	5.946	6.64633	11.88	18.995	12.585	14.4867	6.278	3.91	5.089	5.09233
Glyma.01G185900	Gm01:53234255-53235936|-	--	Protein of unknown function (DUF1685)	102.619	99.711	128.649	110.326	98.847	100.071	94.624	97.8473	143.947	143.644	149.636	145.742	107.777	107.155	113.08	109.337
Glyma.01G186000	Gm01:53241531-53246429|+	--	--	89.541	95.896	96.955	94.1307	87.425	90.151	89.571	89.049	101.92	125.022	116.954	114.632	86.98	79.998	77.114	81.364
Glyma.01G186100	Gm01:53259448-53261022|+	--	--	5.305	6.369	5.48	5.718	10.666	12.952	11.956	11.858	3.748	4.798	4.617	4.38767	10.923	11.39	8.918	10.4103
Glyma.01G186202	Gm01:53272362-53284094|-	ABA1,ATABA1,ATZEP,IBS3,LOS6,NPQ2,ZEP	zeaxanthin epoxidase (ZEP) (ABA1)	0.091	0.093	0.099	0.0943333	2.019	2.044	2.268	2.11033	0.028	0	0.066	0.0313333	1.848	2.599	1.947	2.13133
Glyma.01G186300	Gm01:53287496-53290198|+	--	Remorin family protein	0.366	0.513	0.319	0.399333	1.18	0.656	1.236	1.024	0.056	0.188	0.044	0.096	0.788	1.895	1.283	1.322
Glyma.01G186400	Gm01:53290813-53295331|-	--	RNA-binding (RRM/RBD/RNP motifs) family protein	39.688	39.048	35.609	38.115	44.897	45.226	47.886	46.003	39.62	47.198	44.026	43.6147	49.354	46.721	46.763	47.6127
Glyma.01G186500	Gm01:53296650-53297600|+	--	--	1.208	1.056	0.822	1.02867	0.607	1.09	2.389	1.362	1.256	1.235	1.323	1.27133	1.655	1.648	0.856	1.38633
Glyma.01G186600	Gm01:53298119-53305061|-	--	alpha/beta-Hydrolases superfamily protein	191.706	214.715	232.211	212.877	221.333	187.099	235.835	214.756	32.109	54.547	46.408	44.3547	170.653	227.697	215.753	204.701
Glyma.01G186800	Gm01:53321096-53322142|+	RALFL34	ralf-like 34	7.086	9.351	7.147	7.86133	5.957	5.889	4.857	5.56767	13.329	11.319	13.278	12.642	6.84	4.951	4.774	5.52167
Glyma.01G186900	Gm01:53331999-53333216|+	MAPKKK21	mitogen-activated protein kinase kinase kinase 21	3.352	3.595	0.251	2.39933	0.107	0.092	0.312	0.170333	1.396	0.27	0.521	0.729	0	0	0.173	0.0576667
Glyma.01G187200	Gm01:53350267-53355764|+	--	PLC-like phosphodiesterases superfamily protein	16.33	15.103	6.177	12.5367	7.123	8.029	8.361	7.83767	2.699	4.443	4.388	3.84333	5.739	7.017	6.645	6.467
Glyma.01G187300	Gm01:53354872-53358640|-	--	Protein kinase superfamily protein	4.503	5.762	5.985	5.41667	8.316	8.719	9.102	8.71233	5.751	6.427	6.114	6.09733	8.636	8.545	8.768	8.64967
Glyma.01G187400	Gm01:53363459-53376900|+	ICU2	DNA-directed DNA polymerases	4.739	5.455	4.933	5.04233	5.631	4.895	5.909	5.47833	5.592	8.403	6.285	6.76	5.561	4.953	3.999	4.83767
Glyma.01G187600	Gm01:53385457-53388781|-	SPT	basic helix-loop-helix (bHLH) DNA-binding superfamily protein	0.898	1.555	0.895	1.116	1.612	1.806	1.671	1.69633	1.829	1.516	1.94	1.76167	1.329	1.635	1.289	1.41767
Glyma.01G187700	Gm01:53397420-53399740|+	CCoAOMT1	S-adenosyl-L-methionine-dependent methyltransferases superfamily protein	25.109	16.674	32.105	24.6293	68.292	49.154	43.1	53.5153	11.985	21.853	23.447	19.095	47.553	39.946	37.917	41.8053
Glyma.01G187800	Gm01:53403586-53406514|+	--	F-box/RNI-like superfamily protein	13.623	17.421	14.391	15.145	15.045	15.8	11.74	14.195	12.542	8.736	10.341	10.5397	14.96	12.667	15.262	14.2963
Glyma.01G187900	Gm01:53407257-53411785|-	--	PLC-like phosphodiesterases superfamily protein	3.441	2.712	2.685	2.946	3.859	6.174	6.487	5.50667	1.908	2.406	2.598	2.304	4.01	5.292	3.879	4.39367
Glyma.01G188000	Gm01:53413207-53423101|-	CLF,ICU1,SDG1,SET1	SET domain-containing protein	5.048	5.383	4.679	5.03667	5.248	5.81	5.579	5.54567	4.704	6.418	5.914	5.67867	5.4	5.108	4.707	5.07167
Glyma.01G188100	Gm01:53429221-53431534|+	--	--	4.75	4.293	6.242	5.095	4.791	7.2	6.058	6.01633	7.219	9.636	8.092	8.31567	5.206	4.991	3.453	4.55
Glyma.01G188200	Gm01:53432109-53439227|-	--	Plant protein of unknown function (DUF869)	3.168	4.504	4.82	4.164	3.611	3.612	3.384	3.53567	4.645	5.991	5.298	5.31133	4.008	3.55	3.616	3.72467
Glyma.01G188400	Gm01:53455994-53460415|-	AP2,FL1,FLO2	Integrase-type DNA-binding superfamily protein	15.733	17.79	17.967	17.1633	23.904	23.398	21.416	22.906	11.526	16.734	21.225	16.495	29.129	22.23	24.916	25.425
Glyma.01G188500	Gm01:53484018-53489334|+	CDCP2,LEJ2	Cystathionine beta-synthase (CBS) family protein	14.284	14.3	21.641	16.7417	21.315	24.196	20.9	22.137	13.297	17.232	15.77	15.433	26.06	25.493	27.778	26.4437
Glyma.01G188600	Gm01:53490809-53492004|-	DEAR2	DREB and EAR motif protein 2	33.201	38.515	47.616	39.7773	41.407	38.594	32.775	37.592	17.867	29.708	23.403	23.6593	42.067	38.57	33.477	38.038
Glyma.01G188700	Gm01:53508489-53512402|-	--	RNA-binding (RRM/RBD/RNP motifs) family protein	19.271	23.199	22.405	21.625	24.765	26.2	27.307	26.0907	19.215	23.606	22.895	21.9053	22.253	21.633	23.628	22.5047
Glyma.01G188900	Gm01:53518277-53522458|-	AHUS5,ATSCE1,EMB1637,SCE1,SCE1A	sumo conjugation enzyme 1	25.124	27.819	31.404	28.1157	41.979	36.897	35.143	38.0063	25.733	28.635	26.372	26.9133	39.948	38.968	39.829	39.5817
Glyma.01G189000	Gm01:53527869-53529082|+	--	Protein of unknown function (DUF579)	1.16	1.775	1.463	1.466	14.149	8.524	9.436	10.703	0.353	1.191	0.558	0.700667	15.63	10.428	8.634	11.564
Glyma.01G189100	Gm01:53532167-53535187|-	WRKY15	WRKY DNA-binding protein 15	23.378	24.21	24.938	24.1753	22.359	21.22	19.961	21.18	19.672	23.552	23.059	22.0943	20.997	19.52	20.29	20.269
Glyma.01G189200	Gm01:53546027-53549838|+	I14H,IRX14-L	Nucleotide-diphospho-sugar transferases superfamily protein	9.434	9.89	7.284	8.86933	18.02	14.745	13.966	15.577	5.387	7.204	6.743	6.44467	18.438	16.035	15.828	16.767
Glyma.01G189400	Gm01:53558222-53560659|-	ATRER1A	Rer1 family protein	15.547	15.794	12.415	14.5853	13.941	16.248	13.45	14.5463	12.574	15.307	13.34	13.7403	13.274	15.688	14.142	14.368
Glyma.01G189500	Gm01:53565758-53573427|+	ATPEN2,PEN2	PTEN 2	2.94	4.564	3.63	3.71133	3.169	3.494	3.588	3.417	4.305	5.145	4.514	4.65467	5.893	3.617	3.074	4.19467
Glyma.01G189600	Gm01:53573859-53576332|-	SKIP2,VFB4	SKP1/ASK1-interacting protein 2	6.561	5.527	5.652	5.91333	10.017	10.72	10.458	10.3983	6.3	7.184	5.938	6.474	9.386	10.492	11.324	10.4007
Glyma.01G189800	Gm01:53584564-53586833|-	ARFA1E,ATARFA1E	ADP-ribosylation factor A1E	10.698	7.59	8.635	8.97433	20.858	23.608	23.169	22.545	7.057	13.886	12.126	11.023	16.562	13.711	15.57	15.281
Glyma.01G190000	Gm01:53588821-53590784|-	ATEB1C,ATEB1H1,EB1C	end binding protein 1C	3.485	4.671	4.671	4.27567	4.578	4.55	5.268	4.79867	1.202	3.609	5.035	3.282	5.123	5.208	3.85	4.727
Glyma.01G190100	Gm01:53613660-53615815|+	ATMYB73,MYB73	myb domain protein 73	20.987	27.455	34.123	27.5217	29.525	34.061	36.912	33.4993	64.259	47.123	56.959	56.1137	35.649	35.274	37.421	36.1147
Glyma.01G190300	Gm01:53625137-53626401|+	MEE59	maternal effect embryo arrest 59	60.45	63.621	59.55	61.207	78.743	78.317	86.129	81.063	128.089	92.656	80.436	100.394	83.426	85.545	83.741	84.2373
Glyma.01G190500	Gm01:53633851-53634751|+	--	--	12.235	13.202	14.316	13.251	13.458	14.764	13.047	13.7563	18.086	21.191	21.574	20.2837	10.826	11.446	9.619	10.6303
Glyma.01G190600	Gm01:53646066-53648254|+	GH3.1	Auxin-responsive GH3 family protein	1.37	2.101	1.399	1.62333	5.77	4.74	6.984	5.83133	1.063	1.107	0.737	0.969	7.069	12.028	9.004	9.367
Glyma.01G190700	Gm01:53654028-53657514|+	ATNRAMP3,NRAMP3	natural resistance-associated macrophage protein 3	6.694	8.149	9.019	7.954	16.503	19.666	18.138	18.1023	8.556	8.62	9.14	8.772	19.913	16.605	17.1	17.8727
Glyma.01G190800	Gm01:53659953-53665645|+	--	Eukaryotic aspartyl protease family protein	5.775	5.917	6.527	6.073	10.148	11.33	10.815	10.7643	7.08	7.325	7.736	7.38033	10.163	11.282	11.419	10.9547
Glyma.01G190900	Gm01:53668867-53670707|-	AGP18,ATAGP18	arabinogalactan protein 18	4.194	5.234	3.645	4.35767	7.04	7.647	7.248	7.31167	5.552	7.191	5.656	6.133	8.253	6.763	4.371	6.46233
Glyma.01G191100	Gm01:53680651-53691198|-	SRFR1	Tetratricopeptide repeat (TPR)-like superfamily protein	8.921	8.541	10.457	9.30633	15.032	15.928	16.209	15.723	8.881	10.174	9.947	9.66733	15.249	14.744	15.234	15.0757
Glyma.01G191200	Gm01:53699046-53700631|-	--	alpha/beta-Hydrolases superfamily protein	2.032	1.116	1.179	1.44233	0.278	0.124	0.143	0.181667	0.634	0.642	0.401	0.559	0.504	0.191	0.469	0.388
Glyma.01G191300	Gm01:53704936-53708661|-	--	Protein phosphatase 2C family protein	15.638	13.188	5.288	11.3713	12.351	13.742	15.8	13.9643	10.778	4.688	8.252	7.906	10.548	19.374	17.724	15.882
Glyma.01G191500	Gm01:53722722-53729713|+	--	Chaperone DnaJ-domain superfamily protein	1.876	2.179	2.999	2.35133	3.163	3.536	2.921	3.20667	2.324	2.931	3.182	2.81233	3.301	2.714	2.997	3.004
Glyma.01G191600	Gm01:53727869-53730587|-	--	Protein of unknown function (DUF1230)	3.478	4.216	5.34	4.34467	4.538	6.253	6.217	5.66933	3.874	5.568	4.579	4.67367	7.512	5.108	5.489	6.03633
Glyma.01G191800	Gm01:53741678-53747984|-	--	Major facilitator superfamily protein	1.824	2.029	2.028	1.96033	3.438	3.338	3.962	3.57933	2.052	2.554	1.926	2.17733	2.637	3.497	2.986	3.04
Glyma.01G191900	Gm01:53753165-53754949|-	ACBP3	acyl-CoA-binding domain 3	7.131	7.982	7.371	7.49467	7.353	8.216	7.336	7.635	3.472	7.371	5.555	5.466	8.067	6.825	6.534	7.142
Glyma.01G192000	Gm01:53756198-53758039|+	--	Uncharacterised protein family SERF	79.728	88.47	104.032	90.7433	107.012	91.532	92.272	96.9387	80.797	101.495	87.981	90.091	107.56	107.501	114.589	109.883
Glyma.01G192100	Gm01:53759972-53765565|-	ATCKA1,CKA1	casein kinase alpha 1	29.178	28.762	37.155	31.6983	52.735	50.263	49.899	50.9657	27.223	35.225	34.055	32.1677	42.217	45.741	46.669	44.8757
Glyma.01G192200	Gm01:53769289-53774198|-	--	Ribonuclease III family protein	2.415	2.453	2.962	2.61	3.44	4.191	3.16	3.597	2.454	3.753	3.726	3.311	3.194	3.646	3.806	3.54867
Glyma.01G192500	Gm01:53796090-53798408|+	--	Peroxidase superfamily protein	5.978	8.437	5.791	6.73533	4.301	4.281	3.216	3.93267	11.965	11.448	10.087	11.1667	4.589	3.678	3.06	3.77567
Glyma.01G192600	Gm01:53814950-53816485|-	LBD38	LOB domain-containing protein 38	22.853	25.568	14.185	20.8687	30.392	50.526	55.504	45.474	36.133	15.796	37.974	29.9677	48.392	52.439	62.256	54.3623
Glyma.01G192700	Gm01:53831332-53832009|-	--	--	0.246	0.126	0.212	0.194667	1.073	1.06	1.309	1.14733	0.298	0.25	0.705	0.417667	2.99	1.771	1.695	2.152
Glyma.01G192800	Gm01:53832643-53832831|-	--	--	15.681	19.459	21.101	18.747	24.598	43.546	38.609	35.5843	27.599	26.595	22.046	25.4133	52.403	34.551	33.5	40.1513
Glyma.01G192900	Gm01:53834223-53838762|-	--	--	2.826	2.907	0.336	2.023	0.113	0.202	0.185	0.166667	0.559	0.371	0.565	0.498333	0.027	0.237	0.052	0.105333
Glyma.01G193000	Gm01:53862378-53864490|+	--	Acyl-CoA N-acyltransferases (NAT) superfamily protein	20.806	17.472	7.222	15.1667	34.647	45.923	31.718	37.4293	8.328	11.272	13.295	10.965	28.901	31.669	39.314	33.2947
Glyma.01G193200	Gm01:53889735-53895163|+	ATFH6,FH6	formin homolog 6	6.714	5.501	2.773	4.996	5.882	6.083	6.007	5.99067	5.683	4.954	4.189	4.942	5.98	5.978	4.271	5.40967
Glyma.01G193500	Gm01:53918614-53926780|+	--	ARM repeat superfamily protein	0.684	1.014	0.965	0.887667	0.99	1.009	1.029	1.00933	0.531	1.108	1.007	0.882	0.809	0.996	0.784	0.863
Glyma.01G193600	Gm01:53926853-53932753|-	ACA2	calcium ATPase 2	18.656	16.986	11.759	15.8003	10.807	11.856	11.69	11.451	15.453	7.475	10.502	11.1433	12.911	16.239	19.118	16.0893
Glyma.01G193700	Gm01:53939380-53943107|+	ATVDAC2,VDAC2	voltage dependent anion channel 2	25.549	25.245	23.697	24.8303	21.235	18.58	20.137	19.984	24.094	22.593	21.003	22.5633	20.633	20.423	19.409	20.155
Glyma.01G193800	Gm01:53946623-53947365|-	--	Translation protein SH3-like family protein	75.398	71.287	74.561	73.7487	67.657	71.443	78.212	72.4373	84.487	108.905	95.292	96.228	73.686	73.558	72.268	73.1707
Glyma.01G193900	Gm01:53948376-53952477|+	--	Phototropic-responsive NPH3 family protein	1.124	0.942	0.77	0.945333	0.966	1.024	1.268	1.086	0.342	0.661	0.464	0.489	0.909	0.666	0.483	0.686
Glyma.01G194100	Gm01:53956844-53961561|+	ATPUB49,PUB49	plant U-box 49	12.171	12.814	13.104	12.6963	18.344	19.241	20.509	19.3647	13.517	16.193	14.103	14.6043	16.173	17.221	17.363	16.919
Glyma.01G194200	Gm01:53965704-53967634|+	SGR7,SHR	GRAS family transcription factor	8.638	10.603	11.829	10.3567	23.307	22.145	24.307	23.253	5.379	7.542	7.177	6.69933	21.682	22.287	23.02	22.3297
Glyma.01G194300	Gm01:53969876-53973868|-	--	glycosyl hydrolase family protein 43	4.961	4.98	6.043	5.328	9.994	9.899	10.447	10.1133	5.609	5.576	5.653	5.61267	9.852	10.99	12.092	10.978
Glyma.01G194500	Gm01:53983002-53987855|+	ARLA1C,ATARLA1C	ADP-ribosylation factor-like A1C	30.95	29.957	36.316	32.4077	39.286	34.503	34.981	36.2567	25.484	25.344	22.72	24.516	38.853	41.369	39.58	39.934
Glyma.01G194600	Gm01:53987918-53995174|-	ATTBP3,ATTRB2,TBP3,TRB2	Homeodomain-like/winged-helix DNA-binding family protein	12.769	13.003	16.284	14.0187	14.782	15.973	15.925	15.56	15.229	16.468	17.266	16.321	14.995	15.372	14.932	15.0997
Glyma.01G194700	Gm01:53997793-54006455|-	NAGS1	N-acetyl-l-glutamate synthase 1	2.502	2.674	2.704	2.62667	2.741	2.674	2.629	2.68133	1.697	2.343	1.768	1.936	2.881	2.457	2.476	2.60467
Glyma.01G194800	Gm01:54008777-54015404|-	--	Uncharacterized conserved protein (DUF2215)	5.148	4.892	6.827	5.62233	6.946	6.759	7.432	7.04567	4.996	6.491	6.411	5.966	6.079	6.069	7.722	6.62333
Glyma.01G194900	Gm01:54024945-54028353|+	HHP4	heptahelical protein 4	11.487	11.286	12.59	11.7877	20.104	20.847	19.516	20.1557	7.665	10.804	12.199	10.2227	20.31	20.843	21.17	20.7743
Glyma.01G195100	Gm01:54038290-54039800|-	--	--	0.842	1.06	1.173	1.025	0.549	0.223	0.455	0.409	0.423	2.018	0.918	1.11967	0.421	0.36	0.412	0.397667
Glyma.01G195200	Gm01:54054280-54056936|+	--	ARM repeat superfamily protein	1.682	2.246	1.994	1.974	2.656	2.374	2.557	2.529	1.873	1.988	2.335	2.06533	2.798	2.75	2.386	2.64467
Glyma.01G195300	Gm01:54064710-54065778|+	--	VQ motif-containing protein	5.214	6.56	7.116	6.29667	2.934	1.503	2.064	2.167	2.467	0.555	1.301	1.441	3.625	1.981	1.822	2.476
Glyma.01G195400	Gm01:54071414-54073775|+	--	BSD domain-containing protein	31.041	32.029	34.923	32.6643	46.276	41.488	38.477	42.0803	28.071	28.507	30.294	28.9573	43.592	38.856	40.498	40.982
Glyma.01G195500	Gm01:54075586-54079980|-	ACR1	ACT domain repeat 1	2.788	2.945	2.675	2.80267	3.771	5.263	5.144	4.726	3.88	4.922	4.883	4.56167	3.145	3.263	4.021	3.47633
Glyma.01G195600	Gm01:54080255-54082309|+	--	Carbohydrate-binding protein	1.902	1.778	2.103	1.92767	2.492	3.342	2.986	2.94	1.352	2.484	2.233	2.023	1.884	2.732	2.135	2.25033
Glyma.01G195700	Gm01:54084473-54085604|-	ATPSK3 (FORMER SYMBOL),ATPSK4,PSK4	phytosulfokine 4 precursor	24.649	18.742	4.143	15.8447	1.637	1.805	1.979	1.807	2.768	4.962	4.173	3.96767	1.448	1.236	1.419	1.36767
Glyma.01G195800	Gm01:54093242-54094161|+	AtbZIP5,bZIP5	basic leucine-zipper 5	0.49	0.333	0.496	0.439667	1.872	2.971	2.776	2.53967	0.595	0.669	0.862	0.708667	2.006	2.307	2.273	2.19533
Glyma.01G195900	Gm01:54102784-54106653|+	ANT,CKC,CKC1,DRG	Integrase-type DNA-binding superfamily protein	5.812	6.781	7.459	6.684	7.129	10.021	9.127	8.759	15.698	15.319	15.801	15.606	6.806	8.995	8.087	7.96267
Glyma.01G196000	Gm01:54119526-54122397|+	AtRLP44,RLP44	receptor like protein 44	4.161	4.953	5.255	4.78967	7.407	8.613	8.685	8.235	6.93	5.963	5.545	6.146	7.02	7.178	8.154	7.45067
Glyma.01G196200	Gm01:54165856-54167815|-	ATMYB84,MYB84,RAX3	myb domain protein 84	11.259	9.764	3.382	8.135	5.833	5.971	5.805	5.86967	1.945	1.842	2.493	2.09333	3.825	6.059	6.454	5.446
Glyma.01G196300	Gm01:54174555-54180063|-	ATBCAT-3,BCAT3	branched-chain aminotransferase 3	19.973	21.82	23.784	21.859	28.22	28.624	31.742	29.5287	20.736	22.892	27.557	23.7283	25.086	27.671	31.706	28.1543
Glyma.01G196400	Gm01:54182591-54187681|-	LINC4	little nuclei4	2.248	3.203	2.692	2.71433	1.417	1.658	1.485	1.52	1.053	1.189	1.53	1.25733	1.651	1.546	1.652	1.61633
Glyma.01G196600	Gm01:54199238-54201062|+	HAT22	Homeobox-leucine zipper protein family	20.807	20.45	18.945	20.0673	34.392	45.506	47.41	42.436	36.294	38.222	37.667	37.3943	35.184	43.835	44.165	41.0613
Glyma.01G197100	Gm01:54239206-54242922|-	ATNFS1,ATNIFS1,NFS1,NIFS1	nitrogen fixation S (NIFS)-like 1	10.918	11.526	10.445	10.963	14.069	13.458	14.012	13.8463	9.899	9.985	9.196	9.69333	13.296	15.503	14.214	14.3377
Glyma.01G197500	Gm01:54256735-54259221|-	TUA2	tubulin alpha-2 chain	1.045	0.756	1.113	0.971333	4.203	2.396	2.34	2.97967	0.451	0.509	0.516	0.492	3.463	2.772	2.334	2.85633
Glyma.01G197600	Gm01:54261012-54266364|-	HSL2	HAESA-like 2	1.662	1.444	1.425	1.51033	3.26	3.014	3.306	3.19333	2.359	2.371	2.517	2.41567	2.429	2.46	2.198	2.36233
Glyma.01G197700	Gm01:54271171-54276427|+	PMDH1	peroxisomal NAD-malate dehydrogenase 1	5.663	5.12	0.289	3.69067	1.178	1.02	1.23	1.14267	0.453	0.731	0.557	0.580333	0.986	0.767	0.708	0.820333
Glyma.01G197800	Gm01:54282641-54286567|-	BAM1	Leucine-rich receptor-like protein kinase family protein	9.885	12.334	9.794	10.671	6.992	7.065	7.328	7.12833	11.432	11.815	9.569	10.9387	7.879	6.503	5.692	6.69133
Glyma.01G197900	Gm01:54301057-54305477|-	--	basic helix-loop-helix (bHLH) DNA-binding superfamily protein	15.742	14.702	11.019	13.821	2.972	3.633	5.257	3.954	37.429	9.126	17.947	21.5007	4.129	4.847	4.946	4.64067
Glyma.01G198200	Gm01:54328854-54330359|-	--	--	1.321	1.866	1.318	1.50167	0.534	0.4	0.543	0.492333	0.246	0.207	0.194	0.215667	1.295	0.644	0.703	0.880667
Glyma.01G198300	Gm01:54330793-54331350|-	--	--	2.55	3.333	2.759	2.88067	2.485	0.281	1.272	1.346	1.309	0	1.016	0.775	3.008	1.268	1.752	2.00933
Glyma.01G198400	Gm01:54331789-54331947|-	--	--	12.888	7.212	7.37	9.15667	6.087	2.7	1.542	3.443	2.183	0	3.258	1.81367	11.292	0	6.65	5.98067
Glyma.01G198500	Gm01:54338825-54342544|+	--	--	28.372	33.887	37.207	33.1553	48.51	50.839	43.474	47.6077	36.562	39.145	38.839	38.182	53.503	47.24	54.353	51.6987
Glyma.01G198600	Gm01:54346540-54349351|-	--	Peptidase M20/M25/M40 family protein	10.033	10.802	14.498	11.7777	10.075	10.864	8.503	9.814	9.752	10.837	12.437	11.0087	10.541	9.664	10.362	10.189
Glyma.01G198800	Gm01:54382928-54384180|+	GIK	Predicted AT-hook DNA-binding family protein	16.594	18.591	18.275	17.82	22.331	20.33	19.511	20.724	10.12	15.411	12.641	12.724	21.149	19.786	20.209	20.3813
Glyma.01G199000	Gm01:54407895-54414605|+	--	Clathrin adaptor complexes medium subunit family protein	6.728	6.126	6.056	6.30333	6.249	6.72	6.452	6.47367	6.789	6.831	6.015	6.545	5.526	5.8	6.734	6.02
Glyma.01G199100	Gm01:54414924-54417525|+	--	--	23.524	23.558	27.251	24.7777	41.396	39.934	38.826	40.052	21.061	26.763	27.176	25	44.553	40.542	42.165	42.42
Glyma.01G199300	Gm01:54424092-54424457|+	--	--	9.529	4.355	8.467	7.45033	8.59	5.868	3.686	6.048	6.109	11.308	1.557	6.32467	9.637	6.527	6.441	7.535
Glyma.01G199600	Gm01:54443289-54448609|-	PLL1	poltergeist like 1	1.865	2.335	2.615	2.27167	4.607	4.67	4.262	4.513	3.522	4.223	3.029	3.59133	3.019	5.107	3.875	4.00033
Glyma.01G199800	Gm01:54463090-54466539|-	ATKAO2,CYP88A4,KAO2,ATKAO1,CYP88A3,KAO1	ent-kaurenoic acid hydroxylase 2 | cytochrome P450, family 88, subfamily A, polypeptide 3	1.234	1.439	2.155	1.60933	0.611	0.482	0.39	0.494333	1.262	1.079	1.193	1.178	0.608	0.673	0.888	0.723
Glyma.01G199900	Gm01:54469333-54469554|-	--	--	501.807	433.708	494.663	476.726	230.395	205.283	234.438	223.372	313.109	302.692	325.428	313.743	223.842	222.809	246.162	230.938
Glyma.01G200000	Gm01:54475328-54476993|+	--	--	9.607	8.382	9.09	9.02633	12.502	14.629	14.564	13.8983	13.224	12.177	11.408	12.2697	13.677	14.721	13.7	14.0327
Glyma.01G200100	Gm01:54496147-54502697|+	NRT1.5	nitrate transporter 1.5	1.754	1.95	4.086	2.59667	217.477	248.096	228.248	231.274	6.558	9.76	6.362	7.56	243.646	249.741	248.107	247.165
Glyma.01G200200	Gm01:54503971-54510349|-	PKp3	plastidial pyruvate kinase 3	20.318	20.995	32.022	24.445	35.361	29.863	31.127	32.117	19.62	26.807	27.057	24.4947	34.682	33.182	33.25	33.7047
Glyma.01G200400	Gm01:54514281-54516374|-	--	Peroxidase superfamily protein	2.275	1.236	4.549	2.68667	30.59	15.402	19.653	21.8817	2.37	3.273	4.332	3.325	20.554	18.053	14.354	17.6537
Glyma.01G200466	Gm01:54516805-54519640|-	5PTASE2,AT5PTASE2,IP5PII	myo-inositol polyphosphate 5-phosphatase 2	86.151	82.281	27.484	65.3053	25.632	26.514	27.901	26.6823	43.186	31.635	28.181	34.334	22.776	30.179	29.179	27.378
Glyma.01G200532	Gm01:54519641-54523329|-	5PTASE2,AT5PTASE2,IP5PII	myo-inositol polyphosphate 5-phosphatase 2	42.757	36.876	10.974	30.2023	10.287	11.753	12.887	11.6423	19.995	13.96	11.902	15.2857	11.316	13.347	13.082	12.5817
Glyma.01G200700	Gm01:54541091-54546285|-	TOM2A	tobamovirus multiplication 2A	21.021	23.182	28.253	24.152	29.606	26.442	27.738	27.9287	24.29	23.433	22.15	23.291	27.652	30.016	30.259	29.309
Glyma.01G200800	Gm01:54550842-54558224|-	APRR2,PRR2	CheY-like two-component responsive regulator family protein	1.391	0.961	0.735	1.029	5.117	5.483	4.482	5.02733	6.369	7.78	4.543	6.23067	4.873	4.216	3.067	4.052
Glyma.01G200900	Gm01:54569242-54573617|-	--	--	6.915	6.19	8.157	7.08733	7.843	8.303	8.32	8.15533	8.746	8.242	8.778	8.58867	9.24	8.081	7.208	8.17633
Glyma.01G201000	Gm01:54576673-54579066|+	PRPL11	plastid ribosomal protein l11	11.344	12.64	13.611	12.5317	13.621	11.452	12.666	12.5797	14.747	16.964	18.059	16.59	13.06	16.492	12.555	14.0357
Glyma.01G201100	Gm01:54585090-54587788|+	--	Vacuolar protein sorting 55 (VPS55) family protein	28.638	26.142	30.373	28.3843	33.645	36.974	36.856	35.825	32.67	32.959	35.063	33.564	36.566	39.995	41.684	39.415
Glyma.01G201200	Gm01:54588829-54589694|-	--	--	10.601	10.723	12.781	11.3683	12.512	9.342	11.042	10.9653	10.607	13.542	11.939	12.0293	10.635	9.738	9.902	10.0917
Glyma.01G201300	Gm01:54590208-54591391|+	DRT101	phosphoglucosamine mutase-related	2.479	3.252	3.04	2.92367	3.4	2.639	4.527	3.522	5.145	3.846	3.979	4.32333	2.531	3.418	3.033	2.994
Glyma.01G201400	Gm01:54591491-54594294|+	DRT101	phosphoglucosamine mutase-related	2.504	2.958	2.922	2.79467	2.618	3.148	3.553	3.10633	3.418	4.462	4.169	4.01633	3.171	3.673	3.575	3.473
Glyma.01G202000	Gm01:54607778-54610902|-	--	Haloacid dehalogenase-like hydrolase (HAD) superfamily protein	24.392	19.123	19.347	20.954	26.464	25.423	24.963	25.6167	7.323	14.801	14.098	12.074	21.165	22.57	21.35	21.695
Glyma.01G202100	Gm01:54614109-54617712|+	ATEXLA2,ATEXPL2,ATHEXP BETA 2.2,EXLA2,EXPL2	expansin-like A2	15.262	17.072	2.818	11.7173	0.443	0.516	0.325	0.428	0.854	1.114	1.992	1.32	0.419	0.428	0.133	0.326667
Glyma.01G202200	Gm01:54619782-54620789|-	BAL,BAP2	BON association protein 2	6.263	4.753	3.224	4.74667	4.052	7.264	9.067	6.79433	77.187	14.47	31.463	41.04	7.164	11.966	13.264	10.798
Glyma.01G202500	Gm01:54631514-54635124|-	ATRAB6A,ATRABH1B,RAB6,RAB6A	Ras-related small GTP-binding family protein	279.522	292.026	387.862	319.803	877.996	902.139	785.007	855.047	454.422	468.548	455.673	459.548	1130.66	1216.04	1321.73	1222.81
Glyma.01G202600	Gm01:54644822-54658329|+	ATUPF1,LBA1,UPF1	RNA helicase, putative	24.674	25.422	25.645	25.247	31.522	33.618	32.587	32.5757	25.643	29.027	28.302	27.6573	33.152	31.685	31.593	32.1433
Glyma.01G202800	Gm01:54667929-54670102|-	FRS5	FAR1-related sequence 5	7.379	6.022	6.72	6.707	7.269	7.344	7.622	7.41167	4.704	6.098	6.104	5.63533	6.489	7.227	6.64	6.78533
Glyma.01G202900	Gm01:54668941-54670549|-	FRS11	FAR1-related sequence 11	2.804	2.027	1.767	2.19933	2.753	2.11	2.081	2.31467	2.391	2.35	2.717	2.486	2.514	2.983	2.856	2.78433
Glyma.01G203000	Gm01:54675198-54694046|+	--	--	12.008	13.296	17.368	14.224	19.114	18.48	17.267	18.287	16.686	16.916	16.681	16.761	17.337	17.722	17.348	17.469
Glyma.01G203100	Gm01:54694656-54715432|-	LON2	lon protease 2	9.948	11.359	11.05	10.7857	11.365	11.142	10.525	11.0107	7.373	8.363	10.356	8.69733	12.318	9.938	11.994	11.4167
Glyma.01G203200	Gm01:54720192-54722098|-	--	Protein of unknown function (DUF581)	5.794	9.714	7.482	7.66333	9.385	9.142	12.157	10.228	33.925	16.91	13.994	21.6097	9.719	11.739	11.057	10.8383
Glyma.01G203300	Gm01:54743851-54746529|-	--	SBP (S-ribonuclease binding protein) family protein	13.1	14.877	11.104	13.027	13.361	17.283	14.262	14.9687	4.568	6.388	8.544	6.5	17.065	16.479	16.48	16.6747
Glyma.01G203400	Gm01:54775218-54778574|+	BAM3,BMY8,CT-BMY	chloroplast beta-amylase	5.408	12.513	1.595	6.50533	0.276	0.274	0.258	0.269333	0.8	0.5	0.523	0.607667	0.185	0.211	0.201	0.199
Glyma.01G203500	Gm01:54779982-54782800|-	--	Protein kinase superfamily protein	15.558	14.146	1.704	10.4693	2.371	4.144	5.814	4.10967	18.951	3.853	7.841	10.215	3.855	6.287	5.046	5.06267
Glyma.01G203600	Gm01:54788464-54790070|+	--	Zinc-binding ribosomal protein family protein	42.212	39.87	38.917	40.333	29.827	36.038	36.319	34.0613	54.015	70.392	58.925	61.1107	32.164	36.329	37.058	35.1837
Glyma.01G203700	Gm01:54792155-54792973|+	--	--	11.596	8.628	10.695	10.3063	10.016	11.536	10.507	10.6863	9.909	14.749	14.472	13.0433	11.627	13.88	9.602	11.703
Glyma.01G203800	Gm01:54793347-54796570|-	CKB2	casein kinase II beta chain 2	40.586	39.252	40.883	40.2403	53.646	58.506	56.901	56.351	46.267	46.672	43.561	45.5	58.85	54.127	59.343	57.44
Glyma.01G204000	Gm01:54802994-54807998|-	--	glycine-rich protein	21.652	21.808	19.874	21.1113	22.969	25.526	24.854	24.4497	19.764	21.763	22.25	21.259	24.661	23.014	24.136	23.937
Glyma.01G204200	Gm01:54819744-54823564|+	ATOST1,OST1,P44,SNRK2-6,SNRK2.6,SRK2E	Protein kinase superfamily protein	9.685	7.191	5.265	7.38033	5.777	5.993	5.621	5.797	6.359	6.022	6.604	6.32833	7.71	6.931	4.212	6.28433
Glyma.01G204300	Gm01:54824590-54829941|+	--	peptidyl-prolyl cis-trans isomerases	38.526	32.866	41.706	37.6993	26.059	21.68	21.799	23.1793	47.72	49.606	46.128	47.818	26.74	27.232	27.373	27.115
Glyma.01G204400	Gm01:54834691-54836625|-	JAZ2,TIFY10B	TIFY domain/Divergent CCT motif family protein	13.249	12.457	3.225	9.64367	1.284	1.572	2.568	1.808	5.403	1.628	2.826	3.28567	1.593	2.775	1.625	1.99767
Glyma.01G204467	Gm01:54837835-54839203|+	--	--	2.516	2.874	1.709	2.36633	2.504	2.282	2.265	2.35033	2.142	1.81	1.453	1.80167	1.948	2.451	2.165	2.188
Glyma.01G204533	Gm01:54839802-54843515|+	ATRAD1,RAD1,UVH1	Restriction endonuclease, type II-like superfamily protein	1.603	1.348	1.548	1.49967	1.029	1.874	1.445	1.44933	1.115	1.52	1.282	1.30567	1.501	1.509	1.602	1.53733
Glyma.01G204600	Gm01:54848700-54852417|+	GDH2	glutamate dehydrogenase 2	0.477	0.619	1.171	0.755667	0.888	0.794	0.821	0.834333	0.053	0.178	0.418	0.216333	1.588	1.078	1.086	1.25067
Glyma.01G204800	Gm01:54861045-54863676|+	AT-EXPR,ATEXLB1,ATEXPR1,ATHEXP BETA 3.1,EXLB1,EXPR	expansin-like B1	333.647	216.577	298.512	282.912	127.424	195.899	172.162	165.162	275.483	387.022	483.469	381.991	109.045	192.681	199.371	167.032
Glyma.01G204900	Gm01:54865348-54871173|-	SDG23,SUVH6	SU(VAR)3-9 homolog 6	4.124	4.284	4.199	4.20233	3.915	4.534	4.313	4.254	4.77	4.921	4.953	4.88133	4.793	4.49	3.769	4.35067
Glyma.01G205100	Gm01:54873051-54879365|-	GATA26	GATA transcription factor 26	6.616	8.366	9.81	8.264	14.184	13.343	14.334	13.9537	7.665	6.931	6.84	7.14533	12.707	14.513	12.467	13.229
Glyma.01G205200	Gm01:54891246-54893466|-	ATBI-1,ATBI1,BI-1,BI1	BAX inhibitor 1	113.761	115.76	125.648	118.39	130.199	116.23	118.761	121.73	93.826	99.213	97.703	96.914	124.322	127.432	124.685	125.48
Glyma.01G205400	Gm01:54903893-54906071|-	--	Ribosomal protein L19 family protein	6.903	8.416	8.53	7.94967	9.132	7.951	8.586	8.55633	6.267	7.518	8.809	7.53133	10.599	8.412	9.965	9.65867
Glyma.01G205500	Gm01:54913985-54916551|-	--	--	0.553	0.705	0.6	0.619333	2.017	2.356	2.417	2.26333	0.252	0.425	0.598	0.425	2.738	2.022	1.722	2.16067
Glyma.01G205600	Gm01:54919353-54923069|-	--	--	3.23	3.035	2.642	2.969	2.355	3.567	3.126	3.016	3.924	3.898	3.713	3.845	2.376	3.537	2.274	2.729
Glyma.01G205700	Gm01:54928609-54930941|+	CTF2A	FAD/NAD(P)-binding oxidoreductase family protein	3.535	3.892	5.217	4.21467	6.374	7.635	6.519	6.84267	6.18	6.229	6.737	6.382	5.329	5.97	6.584	5.961
Glyma.01G205800	Gm01:54931285-54932110|-	--	--	36.467	34.511	44.831	38.603	48.377	47.636	46.679	47.564	53.21	42.031	45.727	46.9893	52.799	48.179	54.655	51.8777
Glyma.01G205900	Gm01:54938551-54940397|-	PLA-I{beta]2	alpha/beta-Hydrolases superfamily protein	34.069	33.649	27.564	31.7607	113.847	197.354	222.709	177.97	288.744	73.861	154.409	172.338	181.916	199.008	232.008	204.311
Glyma.01G206000	Gm01:54950469-54964070|+	VRN2	VEFS-Box of polycomb protein	14.237	12.787	14.945	13.9897	16.843	18.373	18.069	17.7617	14.483	15.916	14.462	14.9537	16.728	17.297	20.042	18.0223
Glyma.01G206200	Gm01:54971511-54974591|+	UCH3	ubiquitin C-terminal hydrolase 3	16.348	17.5	18.94	17.596	37.341	39.318	43.401	40.02	27.147	24.6	26.461	26.0693	33.121	36.277	38.526	35.9747
Glyma.01G206500	Gm01:54978954-54981771|-	RLK1	receptor-like protein kinase 1	0.27	0.618	0.628	0.505333	1.307	1.797	1.505	1.53633	0.137	0.301	0.477	0.305	1.63	1.27	1.244	1.38133
Glyma.01G206600	Gm01:54989517-54990835|-	ATERF-1,ERF-1	ethylene responsive element binding factor 1	18.822	18.067	12.994	16.6277	11.766	17.932	15.56	15.086	12.594	12.639	17.709	14.314	12.317	10.72	11.618	11.5517
Glyma.01G206700	Gm01:55001837-55002794|+	ATERF-5,ATERF5,ERF5	ethylene responsive element binding factor 5	9.238	12.033	13.669	11.6467	11.846	12.218	10.836	11.6333	25.908	22.564	22.347	23.6063	20.315	10.686	12.889	14.63
Glyma.01G206800	Gm01:55007019-55008850|+	atnudt8,NUDT8	nudix hydrolase homolog 8	0.354	0.378	0.841	0.524333	1.364	1.605	2.348	1.77233	0.145	0.38	0	0.175	1.651	1.524	2.703	1.95933
Glyma.01G206900	Gm01:55011793-55013694|+	atnudt8,NUDT8	nudix hydrolase homolog 8	0.835	0.424	2.097	1.11867	4.609	3.846	4.727	4.394	0.499	0.407	0.386	0.430667	3.862	4.696	2.803	3.787
Glyma.01G207000	Gm01:55016656-55019428|+	--	PPPDE putative thiol peptidase family protein	6.81	9.802	10.572	9.06133	11.55	10.812	12.894	11.752	9.068	9.694	12.95	10.5707	10.788	12.083	11.876	11.5823
Glyma.01G207100	Gm01:55020160-55022166|+	--	RING/U-box superfamily protein	0.647	1.203	1.659	1.16967	3.189	2.518	1.82	2.509	1.158	1.881	2.201	1.74667	3.447	3.019	3.741	3.40233
Glyma.01G207200	Gm01:55025557-55031569|+	--	alpha/beta-Hydrolases superfamily protein	13.032	13.931	16.482	14.4817	30.913	30.114	29.508	30.1783	14.872	16.965	16.567	16.1347	28.958	28.534	31.152	29.548
Glyma.01G207300	Gm01:55043073-55044916|+	HAT2	Homeobox-leucine zipper protein 4 (HB-4) / HD-ZIP protein	10.322	11.869	11.533	11.2413	26.534	38.026	40.622	35.0607	17.984	15.945	13.157	15.6953	34.434	34.912	39.169	36.1717
Glyma.01G207400	Gm01:55045949-55052411|+	HOS1	ubiquitin-protein ligases	7.253	7.156	8.735	7.71467	10.728	10.26	11.143	10.7103	9.706	10.564	9.883	10.051	10.044	10.933	10.703	10.56
Glyma.01G207500	Gm01:55054177-55061391|+	ACX1,ATACX1	acyl-CoA oxidase 1	18.283	17.374	20.882	18.8463	21.672	20.355	21.662	21.2297	16.77	16.307	18.342	17.1397	20.735	21.096	19.533	20.4547
Glyma.01G207700	Gm01:55072390-55074494|+	--	Ribosomal protein L23/L15e family protein	206.561	194.955	197.093	199.536	148.946	166.303	168.806	161.352	311.904	337.39	313.175	320.823	144.747	163.074	147.94	151.92
Glyma.01G207800	Gm01:55076013-55082504|+	PSD1	phosphatidylserine decarboxylase 1	6.96	6.142	9.538	7.54667	10.469	10.616	10.484	10.523	6.869	8.735	8.994	8.19933	11.247	10.439	9.529	10.405
Glyma.01G207950	Gm01:55094406-55096070|+	--	Plant protein of unknown function (DUF828) with plant pleckstrin homology-like region	1.537	1.161	2.095	1.59767	1.68	2.097	2.256	2.011	1.815	1.73	1.829	1.79133	2.165	1.286	1.955	1.802
Glyma.01G208100	Gm01:55101753-55108807|+	--	ATP binding;leucine-tRNA ligases;aminoacyl-tRNA ligases;nucleotide binding;ATP binding;aminoacyl-tRNA ligases	24.308	23.921	23.25	23.8263	26.594	27.965	27.835	27.4647	31.856	30.264	27.339	29.8197	27.451	29.404	30.287	29.0473
Glyma.01G208200	Gm01:55107851-55110650|-	ATTIP2;3,DELTA-TIP3,TIP2;3	tonoplast intrinsic protein 2;3	533.883	532.625	703.731	590.08	198.555	141.926	119.657	153.379	525.506	558.241	591.043	558.263	278.553	164.211	155.756	199.507
Glyma.01G208400	Gm01:55122388-55127800|-	--	SNARE-like superfamily protein	39.653	43.281	41.232	41.3887	39.291	41.857	41.954	41.034	38.093	41.852	40.172	40.039	39.513	43.198	38.173	40.2947
Glyma.01G208600	Gm01:55136925-55149763|+	ATG2484-1,G2484-1	G2484-1 protein	32.638	33.32	36.833	34.2637	55.092	53.613	56.398	55.0343	39.704	43.063	42.018	41.595	54.167	55.457	57.32	55.648
Glyma.01G208700	Gm01:55150163-55155125|-	--	O-fucosyltransferase family protein	3.686	4.707	4.689	4.36067	5.368	5.768	6.2	5.77867	4.803	6.004	5.081	5.296	5.761	5.2	4.664	5.20833
Glyma.01G208800	Gm01:55162682-55164084|+	--	Matrixin family protein	1.638	1.895	2.304	1.94567	6.195	5.274	4.843	5.43733	0.773	0.804	1.224	0.933667	7.311	5.944	6.592	6.61567
Glyma.01G209100	Gm01:55181630-55182860|+	--	C2H2-like zinc finger protein	3.139	3.55	3.127	3.272	3.644	3.626	4.257	3.84233	0.971	2.754	2.744	2.15633	3.614	3.664	4.047	3.775
Glyma.01G209200	Gm01:55192830-55200271|+	--	RGPR-related	35.604	34.404	25.403	31.8037	31.349	30.502	31.292	31.0477	21.873	24.487	23.772	23.3773	32.083	30.423	30.448	30.9847
Glyma.01G209300	Gm01:55206043-55213999|+	--	RGPR-related	11.817	12.18	9.989	11.3287	13.028	13.518	12.757	13.101	11.995	11.965	11.647	11.869	14.349	13.835	13.806	13.9967
Glyma.01G209400	Gm01:55215492-55216480|+	--	Ribosomal protein S30 family protein	114.223	107.482	136.714	119.473	101.947	101.505	110.788	104.747	144.875	183.716	177.535	168.709	104.354	119.463	110.315	111.377
Glyma.01G209500	Gm01:55217938-55221787|-	--	Pectin lyase-like superfamily protein	1.455	1.533	1.647	1.545	0.517	0.579	0.48	0.525333	0.531	1.047	1.494	1.024	0.835	0.089	0.437	0.453667
Glyma.01G209700	Gm01:55238761-55239660|-	--	--	0.168	0	0.219	0.129	1.851	2.324	2.854	2.343	0.204	0.602	0.484	0.43	2.241	2.83	2.587	2.55267
Glyma.01G209800	Gm01:55245288-55254269|+	OWL1	DNAJ heat shock N-terminal domain-containing protein	16.723	14.461	16.985	16.0563	15.401	16.186	15.479	15.6887	17.935	20.478	20.259	19.5573	13.429	15.237	15.641	14.769
Glyma.01G210200	Gm01:55269354-55272591|+	ATG8F	Ubiquitin-like superfamily protein	38.552	43.67	46.994	43.072	56.885	56.839	59.818	57.8473	19.825	29.801	34.709	28.1117	53.259	51.162	60.711	55.044
Glyma.01G210400	Gm01:55283286-55285049|+	--	Lactate/malate dehydrogenase family protein	108.61	88.162	0.687	65.8197	1.262	1.255	0.947	1.15467	4.991	2.919	2.481	3.46367	1.188	1.16	1.21	1.186
Glyma.01G210500	Gm01:55297618-55301631|+	ATNRT1,B-1,CHL1,CHL1-1,NRT1,NRT1.1	nitrate transporter 1.1	1.148	1.23	2.022	1.46667	0.17	0.33	0.631	0.377	0.116	0.197	0.245	0.186	2.784	2.886	4.253	3.30767
Glyma.01G210600	Gm01:55302596-55312891|-	ORP2A	OSBP(oxysterol binding protein)-related protein 2A	7.848	9.062	9.93	8.94667	15.568	16.506	14.656	15.5767	5.551	8.11	9.241	7.634	13.743	13.293	13.093	13.3763
Glyma.01G210700	Gm01:55339081-55340162|+	--	--	1.001	1.769	1.68	1.48333	1.535	1.586	0.838	1.31967	0.81	0.342	0.449	0.533667	0.429	0.671	0.598	0.566
Glyma.01G210800	Gm01:55341970-55347667|-	APT3	adenine phosphoribosyl transferase 3	5.95	10.967	9.368	8.76167	6.965	7.748	8.387	7.7	8.363	9.163	9.331	8.95233	4.883	6.935	4.438	5.41867
Glyma.01G211000	Gm01:55374395-55379584|+	ATBETAFRUCT4,VAC-INV	Glycosyl hydrolases family 32 protein	2.254	3.691	3.243	3.06267	1.305	0.492	0.907	0.901333	1.138	0.987	0.748	0.957667	2.564	2.216	1.1	1.96
Glyma.01G211150	Gm01:55381129-55381347|+	--	--	6.622	8.553	10.744	8.63967	12.478	16.354	12.862	13.898	5.561	8.791	13.54	9.29733	16.184	10.253	16.66	14.3657
Glyma.01G211200	Gm01:55386617-55390690|+	--	stress-inducible protein, putative	68.872	74.378	51.936	65.062	53.45	56.867	60.608	56.975	59.437	59.063	59.078	59.1927	60.684	65.22	64.765	63.5563
Glyma.01G211300	Gm01:55393181-55394369|-	--	Plant invertase/pectin methylesterase inhibitor superfamily protein	60.859	53.141	90.932	68.3107	107.942	138.141	103.88	116.654	40.343	74.607	115.323	76.7577	99.755	94.329	123.176	105.753
Glyma.01G211400	Gm01:55396547-55398189|-	--	--	2.988	1.712	2.239	2.313	2.609	3.191	2.462	2.754	0.917	2.636	2.302	1.95167	2.962	1.821	1.818	2.20033
Glyma.01G211500	Gm01:55405320-55407882|+	AtMYB42,MYB42	myb domain protein 42	3.088	3.15	2.66	2.966	9.544	8.743	9.39	9.22567	2.317	2.942	2.271	2.51	9.262	7.077	6.838	7.72567
Glyma.01G211551	Gm01:55410306-55410554|+	--	--	7.143	15.175	10	10.7727	16.696	10.837	17.14	14.891	8.443	12.849	8.431	9.90767	7.98	18.753	20.233	15.6553
Glyma.01G211600	Gm01:55412278-55412460|-	--	--	46.163	41.916	27.01	38.363	48.332	60.13	44.873	51.1117	19.773	35.026	26.057	26.952	39.412	38.1	55.032	44.1813
Glyma.01G211700	Gm01:55414853-55418668|-	--	Calcium-binding EF-hand family protein	50.584	58.079	46.256	51.6397	46.082	48.437	49.432	47.9837	51.105	62.409	54.029	55.8477	53.674	53.674	49.718	52.3553
Glyma.01G211800	Gm01:52096604-52098725|-	--	NmrA-like negative transcriptional regulator family protein	3.786	2.453	8.235	4.82467	10.381	3.915	3.051	5.78233	0.903	1.391	1.717	1.337	2.162	2.761	2.109	2.344
Glyma.01G211900	Gm01:55448129-55451699|+	--	Leucine-rich repeat protein kinase family protein	21.419	18.035	6.578	15.344	7.741	7.714	6.426	7.29367	12.374	8.476	8.12	9.65667	6.224	5.271	5.366	5.62033
Glyma.01G212000	Gm01:55452604-55456784|-	--	Glycine cleavage T-protein family	1.141	1.099	1.018	1.086	1.363	1.864	1.784	1.67033	2.633	1.662	1.449	1.91467	1.492	1.881	1.941	1.77133
Glyma.01G212100	Gm01:55465257-55466684|+	--	Protein of unknown function (DUF1442)	32.028	31.527	4.282	22.6123	10.626	8.854	10.903	10.1277	16.437	5.534	6.549	9.50667	10.02	9.865	11.136	10.3403
Glyma.01G212200	Gm01:55468683-55480507|+	KEU	Sec1/munc18-like (SM) proteins superfamily	25.999	29.04	27.129	27.3893	34.66	35.463	34.501	34.8747	24.634	28.037	27.302	26.6577	34.301	33.809	31.439	33.183
Glyma.01G212400	Gm01:55487981-55491188|-	--	--	0.45	0.977	0.837	0.754667	1.524	2.238	2.444	2.06867	1.621	1.272	1.209	1.36733	1.843	2.376	1.891	2.03667
Glyma.01G212500	Gm01:55494987-55497074|+	--	--	3.361	3.916	3.573	3.61667	7.52	5.923	6.657	6.7	2.263	1.694	1.317	1.758	10.644	7.835	8.062	8.847
Glyma.01G212800	Gm01:55508652-55512041|-	ACR8	ACT domain repeat 8	15.467	15.366	12.015	14.2827	19.268	19.759	23.32	20.7823	36.09	15.123	21.641	24.2847	28.551	29.069	28.609	28.743
Glyma.01G212900	Gm01:55522241-55526222|+	--	Double Clp-N motif protein	5.035	5.077	5.991	5.36767	4.993	4.482	3.5	4.325	6.218	6.122	5.786	6.042	3.62	3.968	3.882	3.82333
Glyma.01G213000	Gm01:55525290-55527866|-	--	MATE efflux family protein	7.631	8.461	7.453	7.84833	11.801	16.098	14.248	14.049	11.075	15.98	16.991	14.682	14.947	12.378	12.624	13.3163
Glyma.01G213100	Gm01:55542239-55544315|+	AHL22	AT-hook motif nuclear-localized protein 22	16.106	18.565	19.363	18.0113	27.651	24.525	27.242	26.4727	22.366	28.425	27.232	26.0077	29.792	27.289	31.112	29.3977
Glyma.01G213200	Gm01:55547940-55557754|-	ARK3,PAK	armadillo repeat kinesin 3	10.254	11.938	13.11	11.7673	13.444	12.464	12.874	12.9273	14.576	16.548	14.531	15.2183	13.82	13.53	13.455	13.6017
Glyma.01G213300	Gm01:55565649-55567920|-	--	--	3.68	3.971	5.677	4.44267	4.47	4.613	2.77	3.951	6.727	8.079	7.092	7.29933	3.273	4.995	4.014	4.094
Glyma.01G213400	Gm01:55570109-55573359|-	--	Sodium Bile acid symporter family	12.335	14.849	17.071	14.7517	10.265	7.27	8.828	8.78767	10.891	16.949	15.185	14.3417	10.789	10.151	8.072	9.67067
Glyma.01G213500	Gm01:55574847-55578646|+	--	SNARE associated Golgi protein family	5.2	5.042	5.498	5.24667	11.425	10.664	9.977	10.6887	7.729	6.535	5.996	6.75333	10.516	11.506	10.467	10.8297
Glyma.01G213600	Gm01:55581640-55585655|+	--	Leucine-rich repeat protein kinase family protein	0.336	0.579	0.496	0.470333	0.707	0.723	0.843	0.757667	1.258	1.208	0.716	1.06067	1.009	0.779	0.513	0.767
Glyma.01G213700	Gm01:55585982-55588724|-	ACS10	ACC synthase 10	0.4	0.524	0.798	0.574	2.492	4.837	4.311	3.88	0.827	0.883	0.937	0.882333	2.593	3.346	4.565	3.50133
Glyma.01G213800	Gm01:55595191-55601291|+	--	Cell cycle regulated microtubule associated protein	0.897	0.709	0.758	0.788	0.767	1.274	1.259	1.1	0.412	1.31	1.161	0.961	1.041	0.924	0.772	0.912333
Glyma.01G214100	Gm01:55612948-55617745|-	--	YTH family protein	19.331	20.243	25.123	21.5657	33.317	33.309	29.182	31.936	20.567	27.297	28.714	25.526	30.739	30.148	29.316	30.0677
Glyma.01G214400	Gm01:55639618-55641294|+	ATEXP7,ATEXPA7,ATHEXP ALPHA 1.26,EXP7,EXPA7	expansin A7	0.583	1.652	1.745	1.32667	0.287	0.206	0.233	0.242	0.236	1.13	1.619	0.995	0.625	0.296	0.194	0.371667
Glyma.01G214500	Gm01:55643058-55648534|+	CCS52A1,FZR2	FIZZY-related 2	4.336	3.491	4.552	4.12633	3.551	4.373	3.939	3.95433	2.184	3.831	3.334	3.11633	2.852	3.706	3.177	3.245
Glyma.01G214600	Gm01:55653005-55655219|-	ATNYE1,NYE1	non-yellowing 1	6.403	7.308	8.285	7.332	31.173	34.303	33.052	32.8427	1.747	3.091	3.496	2.778	31.079	32.184	33.606	32.2897
Glyma.01G214700	Gm01:55657227-55664329|+	--	Protein of unknown function (DUF544)	15.334	15.273	15.885	15.4973	21.143	19.779	21.741	20.8877	11.085	13.482	14.019	12.862	18.796	20.08	21.332	20.0693
Glyma.01G214800	Gm01:55670306-55677111|+	IXR11,KNAT7	KNOTTED-like homeobox of Arabidopsis thaliana 7	25.912	23.182	31.606	26.9	36.523	36.988	30.541	34.684	28.929	37.234	39.298	35.1537	33.464	29.562	31.011	31.3457
Glyma.01G214900	Gm01:55671796-55671999|+	--	--	25.394	19.867	15.132	20.131	12.756	21.387	13.136	15.7597	28.638	30.762	30.603	30.001	5.534	10.993	12.212	9.57967
Glyma.01G215000	Gm01:55674732-55675757|+	--	--	2.066	1.816	1.546	1.80933	1.888	2.087	1.596	1.857	3.373	2.919	3.899	3.397	1.981	1.496	1.773	1.75
Glyma.01G215100	Gm01:55678782-55684635|+	PLDBETA,PLDBETA1	phospholipase D beta 1	60.399	48.596	60.968	56.6543	20.185	17.025	15.45	17.5533	55.664	54.667	54.3	54.877	17.935	15.427	15.352	16.238
Glyma.01G215151	Gm01:55686741-55686926|+	--	--	0	2.691	2.179	1.62333	0	0	0	0	4.773	0	0	1.591	1.358	0	0	0.452667
Glyma.01G215400	Gm01:55700721-55702106|+	NRS/ER,UER1	nucleotide-rhamnose synthase/epimerase-reductase	10.788	14.469	9.434	11.5637	21.423	21.588	22.706	21.9057	8.336	12.175	10.484	10.3317	25.126	22.694	16.897	21.5723
Glyma.01G215500	Gm01:55703620-55708955|-	EMB2778,FKP1,HMGS,MVA1	hydroxymethylglutaryl-CoA synthase / HMG-CoA synthase / 3-hydroxy-3-methylglutaryl coenzyme A synthase	49.971	65.97	58.808	58.2497	31.674	29.202	35.427	32.101	17.257	25.28	27.527	23.3547	31.911	34.233	23.204	29.7827
Glyma.01G215800	Gm01:55751956-55758452|-	--	Pleckstrin homology (PH) domain superfamily protein	10.712	10.97	10.995	10.8923	13.357	13.902	13.71	13.6563	10.437	10.745	11.536	10.906	12.521	13.992	12.836	13.1163
Glyma.01G216000	Gm01:55768289-55769250|-	DDF1	Integrase-type DNA-binding superfamily protein	6.332	7.008	0.134	4.49133	3.338	10.628	14.927	9.631	53.232	8.062	20.749	27.3477	7.754	27.105	28.409	21.0893
Glyma.01G216400	Gm01:55784809-55787620|-	--	--	8.942	10.987	9.051	9.66	10.69	11.835	13.208	11.911	11.943	11.192	12.835	11.99	13.273	11.959	11.857	12.363
Glyma.01G216500	Gm01:55789449-55792438|-	APC8,CDC23	anaphase-promoting complex subunit 8	3.166	3.027	3.777	3.32333	4.434	4.084	4.08	4.19933	3.158	4.237	4.587	3.994	4.448	3.534	3.459	3.81367
Glyma.01G216550	Gm01:55792426-55793754|-	APC8,CDC23	anaphase-promoting complex subunit 8	4.652	3.541	4.143	4.112	4.451	4.438	3.18	4.023	3.299	4.407	3.595	3.767	4.193	4.598	4.276	4.35567
Glyma.01G216600	Gm01:55801470-55803611|+	--	MATE efflux family protein	43.575	37.708	0.476	27.253	0.595	1.224	2.409	1.40933	39.88	4.247	9.703	17.9433	1.244	2.241	2.588	2.02433
Glyma.01G217100	Gm01:55840056-55846886|+	--	PAS domain-containing protein tyrosine kinase family protein	7.917	10.171	11.772	9.95333	15.372	15.165	17.42	15.9857	7.73	9.96	9.013	8.901	14.913	16.046	14.478	15.1457
Glyma.01G217200	Gm01:55850505-55854279|+	IQD22	IQ-domain 22	22.622	21.382	1.394	15.1327	0.532	0.607	0.624	0.587667	0.278	0.588	0.268	0.378	0.889	0.562	0.614	0.688333
Glyma.01G217300	Gm01:55856043-55861894|+	--	Zinc finger, C3HC4 type (RING finger) family protein	23.746	23.457	24.391	23.8647	27.285	26.526	23.52	25.777	22.119	21.992	22.608	22.2397	25.739	25.466	26.576	25.927
Glyma.01G217400	Gm01:55869685-55871725|-	AT-HSFB2B,HSFB2B	winged-helix DNA-binding transcription factor family protein	10.736	11.427	7.357	9.84	10.087	12.883	14.29	12.42	2.125	3.388	4.046	3.18633	10.289	12.151	12.417	11.619
Glyma.01G217500	Gm01:55873983-55877626|-	ATMYB3R5,MYB3R-5	myb domain protein 3r-5	2.928	3.098	2.458	2.828	2.057	2.278	2.181	2.172	1.738	3.054	2.929	2.57367	2.212	1.757	2.131	2.03333
Glyma.01G217600	Gm01:55880569-55881884|+	ATOSM34,OSM34	osmotin 34	50.396	41.661	42.986	45.0143	12.171	8.927	7.824	9.64067	53.973	30.762	38.353	41.0293	6.628	7.166	8.592	7.462
Glyma.01G217700	Gm01:55884555-55885688|+	ATOSM34,OSM34	osmotin 34	52.539	67.579	87.923	69.347	51.491	32.483	33.247	39.0737	137.387	155.401	187.219	160.002	33.763	32.472	28.718	31.651
Glyma.01G217900	Gm01:55896257-55901165|+	--	Transcription initiation factor TFIIE, beta subunit	14.002	13.23	11.685	12.9723	12.15	11.102	12.081	11.7777	10.438	11.31	12.402	11.3833	12.387	11.951	12.249	12.1957
Glyma.01G218100	Gm01:55917844-55923328|+	--	Myosin heavy chain-related protein	1.451	1.106	0.893	1.15	3.189	1.98	2.863	2.67733	1.004	1.378	1.002	1.128	2.482	2.325	1.978	2.26167
Glyma.01G218200	Gm01:55927806-55929037|-	--	Protein of unknown function (DUF567)	10.095	10.83	5.43	8.785	4.672	2.817	0.855	2.78133	1.267	2.224	2.92	2.137	5.38	3.165	3.541	4.02867
Glyma.01G218300	Gm01:55937373-55940822|+	--	Fcf2 pre-rRNA processing protein	22.903	27.493	31.611	27.3357	38.99	41.912	36.36	39.0873	37.945	34.259	32.757	34.987	36.362	45.163	43.599	41.708
Glyma.01G218400	Gm01:55941812-55945746|+	--	Arabidopsis thaliana protein of unknown function (DUF821)	11.833	14.929	10.105	12.289	17.973	16.072	20.636	18.227	18.57	11.408	9.816	13.2647	15.815	21.67	20.48	19.3217
Glyma.01G218600	Gm01:55944806-55953852|-	--	Transmembrane amino acid transporter family protein	1.407	2.351	2.824	2.194	6.066	4.808	5.643	5.50567	3.171	4.309	3.468	3.64933	6.114	6.189	5.849	6.05067
Glyma.01G218800	Gm01:55959742-55965087|+	--	Leucine-rich repeat protein kinase family protein	7.477	7.577	5.35	6.80133	8.093	7.841	7.724	7.886	5.929	5.868	4.172	5.323	7.493	8.588	6.747	7.60933
Glyma.01G219001	Gm01:55973471-55974986|+	HMA5	heavy metal atpase 5	87.197	83.215	110.721	93.711	99.226	82.996	77.606	86.6093	60.394	93.346	87.547	80.429	102.792	86.869	102.298	97.3197
Glyma.01G219100	Gm01:55980089-55988052|+	HMA5	heavy metal atpase 5	9.139	12.267	16.969	12.7917	6.756	4.869	5.444	5.68967	4.391	9.198	7.727	7.10533	11.455	7.837	9.271	9.521
Glyma.01G219200	Gm01:55991808-55994855|+	--	C2 calcium/lipid-binding plant phosphoribosyltransferase family protein	0.599	0.59	0.722	0.637	1.11	1.381	1.478	1.323	0.478	1.13	0.718	0.775333	0.738	0.938	0.77	0.815333
Glyma.01G219400	Gm01:55998389-56000010|+	ATGPX6,GPX6,LSC803,PHGPX	glutathione peroxidase 6	19.346	15.556	1.109	12.0037	5.586	8.462	5.646	6.56467	0.82	0.201	0.689	0.57	5.863	5.788	3.412	5.021
Glyma.01G219502	Gm01:56000439-56001379|+	ATGPX8,GPX8	glutathione peroxidase 8	1.429	2.89	3.529	2.616	12.522	15.172	11.631	13.1083	1.689	0.676	2.594	1.653	15.234	13.309	16.186	14.9097
Glyma.01G219600	Gm01:56002799-56007375|-	--	AT hook motif DNA-binding family protein	9.38	11.148	12.555	11.0277	15.056	15.527	15.537	15.3733	9.534	13.686	13.621	12.2803	14.105	15.614	14.445	14.7213
Glyma.01G219700	Gm01:56008180-56011611|-	--	Polynucleotidyl transferase, ribonuclease H-like superfamily protein	5.285	5.327	6.05	5.554	6.338	6.478	6.375	6.397	7.944	9.261	8.861	8.68867	6.309	5.818	6.931	6.35267
Glyma.01G219800	Gm01:56013197-56034310|-	--	transcription factor jumonji (jmjC) domain-containing protein	9.792	11.454	12.192	11.146	18.118	18.766	17.826	18.2367	13.584	14.737	14.047	14.1227	17.785	18.832	19.603	18.74
Glyma.01G220000	Gm01:56042345-56044475|+	--	--	5.975	8.64	9.539	8.05133	12.289	12.411	11.567	12.089	8.572	9.296	9.664	9.17733	12.498	11.685	13.889	12.6907
Glyma.01G220200	Gm01:56050219-56054819|+	--	bromo-adjacent homology (BAH) domain-containing protein	14.635	14.935	15.579	15.0497	25.195	24.571	24.97	24.912	13.306	16.913	16.987	15.7353	21.281	23.815	25.148	23.4147
Glyma.01G220300	Gm01:56059268-56063804|+	--	Protein of unknown function (DUF3527)	2.423	2.856	3.294	2.85767	3.848	4.584	4.399	4.277	4.372	3.704	3.798	3.958	3.632	4.061	3.812	3.835
Glyma.01G220400	Gm01:56064782-56071251|+	ATSPPL2,SPPL2	SIGNAL PEPTIDE PEPTIDASE-LIKE 2	48.687	44.313	56.695	49.8983	53.952	50.908	47.581	50.8137	49.378	53.322	56.036	52.912	53.361	50.796	53.17	52.4423
Glyma.01G220600	Gm01:56074404-56076462|+	PIP1;4,PIP1E,TMP-C	plasma membrane intrinsic protein 1;4	30.868	38.47	44.441	37.9263	68.001	70.893	65.289	68.061	46.894	41.628	37.372	41.9647	78.248	68.712	64.222	70.394
Glyma.01G220700	Gm01:56077646-56085742|-	EMB71,MAPKKK4,YDA	Protein kinase superfamily protein	1.757	2.29	1.96	2.00233	2.291	2.368	2.543	2.40067	3.018	3.993	3.234	3.415	1.842	1.795	1.824	1.82033
Glyma.01G220800	Gm01:56088429-56091185|-	--	hydroxyproline-rich glycoprotein family protein	3.755	4.247	4.348	4.11667	8.622	7.983	9.989	8.86467	7.607	5.452	5.499	6.186	8.145	10.752	9.325	9.40733
Glyma.01G220900	Gm01:56100098-56105043|+	--	Disease resistance protein (TIR-NBS class)	0.371	0.481	0.725	0.525667	1.01	1.481	1.305	1.26533	0.622	0.944	1.055	0.873667	1.098	1.329	1.199	1.20867
Glyma.01G221100	Gm01:56118379-56120700|-	--	CCT motif family protein	0.528	0.497	0.991	0.672	1.157	1.488	2.014	1.553	0.692	1.462	0.626	0.926667	1.094	1.013	0.977	1.028
Glyma.01G221200	Gm01:56122955-56125298|+	--	PLAC8 family protein	1.429	0.76	1.944	1.37767	2.311	1.43	1.618	1.78633	1.283	1.402	1.433	1.37267	1.199	1.878	1.364	1.48033
Glyma.01G221500	Gm01:56156133-56161241|+	BEL1	POX (plant homeobox) family protein	5.231	4.204	8.239	5.89133	8.683	6.75	6.778	7.40367	2.818	4.12	4.277	3.73833	8.686	7.259	11.154	9.033
Glyma.01G221650	Gm01:56178532-56179055|-	--	--	0	0.736	0.155	0.297	0	0	0.159	0.053	2.399	0.911	1.199	1.503	0	0	0	0
Glyma.01G221700	Gm01:56182741-56185752|+	--	Nuclear transport factor 2 (NTF2) family protein	0.736	0.984	1.079	0.933	2.825	3.366	3.206	3.13233	0.976	1.018	0.931	0.975	3.165	2.455	2.95	2.85667
Glyma.01G221800	Gm01:56185753-56187506|-	--	--	4.983	5.903	8.008	6.298	15.988	15.018	19.828	16.9447	7.964	11.064	8.256	9.09467	12.467	15.61	14.755	14.2773
Glyma.01G221900	Gm01:56191552-56192480|+	SP1L2	SPIRAL1-like2	13.873	9.813	8.057	10.581	23.439	30.977	30.261	28.2257	9.749	19.266	12.985	14	24.951	24.113	19.428	22.8307
Glyma.01G222000	Gm01:56196911-56200345|-	ATMPK4,MPK4	MAP kinase 4	9.955	8.681	13.656	10.764	5.116	4.463	3.809	4.46267	7.025	7.973	8.176	7.72467	5.012	4.418	3.921	4.45033
Glyma.01G222100	Gm01:56202245-56204061|-	--	RNA binding Plectin/S10 domain-containing protein	191.564	184.456	200.134	192.051	147.435	152.332	158.412	152.726	254.691	285.419	257.742	265.951	139.758	162.44	140.279	147.492
Glyma.01G222200	Gm01:56206454-56208846|-	AtMYB103,MYB103	myb domain protein 103	1.466	2.095	0.959	1.50667	5.893	3.778	4.056	4.57567	0.306	1.176	0.659	0.713667	4.527	5.512	4.367	4.802
Glyma.01G222400	Gm01:56225517-56229688|+	ATSGT1B,EDM1,ETA3,RPR1,SGT1B	phosphatase-related	52.583	50.832	48.109	50.508	59.265	62.387	59.922	60.5247	52.292	51.125	51.828	51.7483	60.15	62.812	65.81	62.924
Glyma.01G222500	Gm01:56231012-56239565|-	--	RING/U-box superfamily protein	7.631	7.747	9.875	8.41767	13.911	12.427	12.017	12.785	11.551	13.172	12.281	12.3347	12.663	12.675	11.886	12.408
Glyma.01G222700	Gm01:56263176-56272992|+	ATRBOH F,ATRBOHF,RBOH F,RBOHAP108,RBOHF	respiratory burst oxidase protein F	7.54	7.941	9.925	8.46867	22.315	20.324	18.701	20.4467	2.966	3.711	4.693	3.79	15.191	18.178	17.898	17.089
Glyma.01G223000	Gm01:56285387-56287144|-	--	--	8.017	8.258	6.041	7.43867	5.097	5.299	4.579	4.99167	5.639	8.585	6.329	6.851	4.43	3.826	3.596	3.95067
Glyma.01G223100	Gm01:56296802-56303400|-	--	P-loop containing nucleoside triphosphate hydrolases superfamily protein	1.507	1.607	1.615	1.57633	2.422	2.368	2.429	2.40633	1.559	2.057	1.779	1.79833	1.797	2.531	2.136	2.15467
Glyma.01G223200	Gm01:56304451-56309850|-	CDPK6,CPK3	calcium-dependent protein kinase 6	10.64	10.912	9.739	10.4303	10.686	10.652	11.447	10.9283	8.65	10.176	9.789	9.53833	11.522	10.541	11.253	11.1053
Glyma.01G223400	Gm01:56320225-56324409|-	--	--	5.692	6.008	6.685	6.12833	9.45	9.971	8.518	9.313	3.246	5.444	5.215	4.635	8.916	8.505	9.998	9.13967
Glyma.01G223500	Gm01:56325895-56330603|-	--	Uncharacterized protein family (UPF0016)	4.806	5.749	6.883	5.81267	7.151	7.983	7.322	7.48533	8.039	8.887	7.789	8.23833	7.76	6.634	8.052	7.482
Glyma.01G223600	Gm01:56332802-56337151|-	ATCHX18,CHX18	cation/H+ exchanger 18	18.972	17.94	20.527	19.1463	21.251	15.043	17.143	17.8123	24.66	19.781	19.729	21.39	23.316	20.632	22.27	22.0727
Glyma.01G223700	Gm01:56346289-56350275|+	--	--	1.574	2.051	2.133	1.91933	3.293	3.14	3.997	3.47667	2.093	1.975	2.127	2.065	2.841	3.61	3.124	3.19167
Glyma.01G223800	Gm01:56350982-56351867|+	--	Lactoylglutathione lyase / glyoxalase I family protein	5.93	7.094	9.294	7.43933	9.89	10.412	10.62	10.3073	6.614	9.138	7.438	7.73	9.222	10.955	8.824	9.667
Glyma.01G223851	Gm01:56357902-56360669|+	DD46	Galactosyltransferase family protein	1.808	2.075	1.046	1.643	2.461	3.577	4.182	3.40667	2.652	2.931	2.676	2.753	4.187	4.399	2.923	3.83633
Glyma.01G223900	Gm01:56361528-56366996|+	--	Galactose mutarotase-like superfamily protein	0.906	1.124	0.995	1.00833	1.825	1.067	1.421	1.43767	1.294	2.27	1.101	1.555	2.292	1.852	1.145	1.763
Glyma.01G224000	Gm01:56368775-56372562|+	--	Leucine-rich repeat protein kinase family protein	0.345	0.88	0.539	0.588	1.652	1.758	1.756	1.722	1.142	0.992	0.976	1.03667	1.829	1.65	1.517	1.66533
Glyma.01G224100	Gm01:56385731-56387022|+	CRF4	cytokinin response factor 4	0.216	0.22	0.375	0.270333	0.909	2.698	2.956	2.18767	1.9	1.383	1.763	1.682	1.447	2.127	1.454	1.676
Glyma.01G224200	Gm01:56408248-56417935|-	SPA2	SPA1-related 2	4.008	4.15	3.822	3.99333	4.915	4.82	4.869	4.868	3.937	3.709	4.242	3.96267	5.21	4.65	5.188	5.016
Glyma.01G224300	Gm01:56424066-56429198|+	--	crooked neck protein, putative / cell cycle protein, putative	21.392	20.286	24.477	22.0517	27.648	28.597	28.463	28.236	30.429	35.927	30.947	32.4343	31.029	29.949	29.368	30.1153
Glyma.01G224400	Gm01:56430128-56432887|-	ADNT1	adenine nucleotide transporter 1	11.794	15.575	7.348	11.5723	12.473	9.938	7.973	10.128	7.845	6.548	6.833	7.07533	11.026	11.163	12.301	11.4967
Glyma.01G224600	Gm01:56441287-56442242|+	--	--	0.156	0.397	0.068	0.207	0.481	0.677	1.532	0.896667	0	0	0.299	0.0996667	1.33	1.064	1.006	1.13333
Glyma.01G224700	Gm01:56446390-56449461|+	SEH1H	Transducin/WD40 repeat-like superfamily protein	2.604	3.142	3.241	2.99567	3.078	3.715	3.738	3.51033	2.909	3.986	3.419	3.438	3.327	3.855	3.718	3.63333
Glyma.01G224800	Gm01:56448617-56452029|-	AtWRKY41,WRKY41	WRKY family transcription factor	6.08	6.311	9.328	7.23967	5.915	4.143	3.882	4.64667	10.492	2.754	5.297	6.181	4.137	3.319	4.566	4.00733
Glyma.01G224900	Gm01:56454643-56458441|-	CPC	Homeodomain-like superfamily protein	38.796	40.317	22.407	33.84	5.082	2.618	1.607	3.10233	2.531	1.461	1.999	1.997	2.423	3.259	1.598	2.42667
Glyma.01G225000	Gm01:56471462-56473042|-	--	Integrase-type DNA-binding superfamily protein	0.98	1.086	0.26	0.775333	2.048	2.172	2.266	2.162	0.778	0.351	0.657	0.595333	1.147	2.119	2.433	1.89967
Glyma.01G225100	Gm01:56482482-56486383|-	HAI3	highly ABA-induced PP2C gene 3	9.294	13.468	0.016	7.59267	0	0	0.191	0.0636667	1.822	0.109	0.153	0.694667	0.057	0	0.053	0.0366667
Glyma.01G225200	Gm01:56493979-56502790|-	LACS4	AMP-dependent synthetase and ligase family protein	106.262	109.193	132.078	115.844	141.663	114.679	122.772	126.371	113.998	103.571	106.234	107.934	132.481	129.355	134.29	132.042
Glyma.01G225300	Gm01:56509839-56513837|-	--	--	67.607	72.397	73.566	71.19	77.992	77.854	76.641	77.4957	68.634	74.724	80.653	74.6703	77.821	79.473	77.802	78.3653
Glyma.01G225400	Gm01:56515418-56517900|-	--	--	38.29	32.871	39.167	36.776	31.703	27.805	30.672	30.06	40.579	42.592	43.731	42.3007	31.633	34.467	26.969	31.023
Glyma.01G225500	Gm01:56520229-56521104|+	--	--	1.392	0.71	1.961	1.35433	1.302	0.962	0.855	1.03967	0.422	1.157	1.669	1.08267	1.299	1.029	1.209	1.179
Glyma.01G225600	Gm01:56527354-56528049|-	--	--	17.55	23.228	27.632	22.8033	8.8	4.65	9.678	7.70933	65.602	66.61	65.463	65.8917	11.286	11.321	11.445	11.3507
Glyma.01G225700	Gm01:56534492-56538986|-	--	PHD finger protein-related	21.68	22.097	23.41	22.3957	37.621	37.914	36.894	37.4763	19.55	27.672	23.087	23.4363	31.929	30.598	32.835	31.7873
Glyma.01G225800	Gm01:56552737-56556969|+	UGE5	UDP-D-glucose/UDP-D-galactose 4-epimerase 5	78.669	87.788	69.055	78.504	203.212	239.439	222.327	221.659	24.498	34.417	41.494	33.4697	211.858	237.634	255.454	234.982
Glyma.01G225900	Gm01:56558307-56564185|+	ADL1,ADL1A,AG68,DL1,DRP1A,RSW9	dynamin-like protein	7.916	8.475	8.56	8.317	7.338	7.527	6.724	7.19633	6.765	9.395	7.774	7.978	7.441	7.097	6.957	7.165
Glyma.01G226000	Gm01:56566338-56568610|+	--	alpha/beta-Hydrolases superfamily protein	10.087	12.701	9.472	10.7533	15.379	13.206	12.375	13.6533	13.744	13.607	11.475	12.942	19	14.343	12.177	15.1733
Glyma.01G226100	Gm01:56570201-56571182|-	--	Glycine-rich protein family	1.505	2.532	3.003	2.34667	2.657	2.798	2.762	2.739	2.649	3.313	3.539	3.167	2.493	2.883	1.946	2.44067
Glyma.01G226200	Gm01:56572145-56575338|-	ATPI4K GAMMA 4,PI4K GAMMA 4,UBDK GAMMA 4	phosphoinositide 4-kinase gamma 4	0.985	1.313	1.475	1.25767	2.156	2.102	1.726	1.99467	0.248	0.735	0.916	0.633	1.585	1.832	1.231	1.54933
Glyma.01G226502	Gm01:56585892-56593421|+	CYP97B3	cytochrome P450, family 97, subfamily B, polypeptide 3	0.358	0.849	0.533	0.58	1.187	1.231	1.111	1.17633	0.523	0.48	0.907	0.636667	0.772	0.97	0.87	0.870667
Glyma.01G226600	Gm01:56598035-56600429|+	SCL-3,SCL3	scarecrow-like 3	1.179	1.12	1.334	1.211	3.594	3.706	4.799	4.033	1.371	1.52	2.199	1.69667	3.42	3.994	4.205	3.873
Glyma.01G226700	Gm01:56605575-56615323|+	ALB-1V,ALB1,CHLD,PDE166,V157	ALBINA 1	5.335	5.79	6.268	5.79767	6.132	6.616	6.442	6.39667	6.679	8.987	8.959	8.20833	6.914	5.929	5.547	6.13
Glyma.01G226800	Gm01:56615590-56620770|-	--	THUMP domain-containing protein	17.027	15.385	18.674	17.0287	24.316	27.587	28.269	26.724	37.373	30.245	26.351	31.323	24.574	28.589	25.571	26.2447
Glyma.01G226900	Gm01:56623470-56628540|-	ATHKL1,HKL1	hexokinase-like 1	14.727	13.286	14.979	14.3307	16.28	17.383	16.397	16.6867	33.186	23.461	22.227	26.2913	16.831	17.369	16.944	17.048
Glyma.01G227000	Gm01:56644821-56652456|+	--	Adaptin family protein	40.571	40.038	42.289	40.966	47.045	44.259	44.023	45.109	41.588	40.528	40.692	40.936	50.374	46.383	50.493	49.0833
Glyma.01G227200	Gm01:56667490-56672978|-	--	CCCH-type zinc fingerfamily protein with RNA-binding domain	4.75	5.294	7.505	5.84967	8.442	10.387	9.677	9.502	11.871	11.882	9.599	11.1173	8.027	9.399	8.892	8.77267
Glyma.01G227300	Gm01:56678622-56681502|-	Y14	RNA-binding (RRM/RBD/RNP motifs) family protein	54.438	51.633	51.621	52.564	62.433	64.307	63.084	63.2747	61.757	64.535	66.869	64.387	62.776	62.696	71.471	65.6477
Glyma.01G227400	Gm01:56683511-56686307|+	HEMC	hydroxymethylbilane synthase	6.832	6.763	7.082	6.89233	7.502	7.689	8.222	7.80433	7.989	9.492	9.687	9.056	7.023	6.173	6.457	6.551
Glyma.01G227500	Gm01:56690870-56697257|+	--	--	6.383	8.812	7.72	7.63833	18.156	22.393	27.758	22.769	5.354	9.269	7.904	7.509	17.881	18.398	15.913	17.3973
Glyma.01G227700	Gm01:56700057-56703136|-	CER7,G3	3\'-5\'-exoribonuclease family protein	6.856	8.037	6.94	7.27767	9.088	10.004	9.95	9.68067	11.004	12.474	10.865	11.4477	10.161	11.537	11.794	11.164
Glyma.01G227900	Gm01:56710077-56712658|+	AtHSD5,HSD5	hydroxysteroid dehydrogenase 5	0.292	0.596	0.424	0.437333	1.559	3.487	3.99	3.012	0.533	0.258	0.362	0.384333	1.572	2.105	1.901	1.85933
Glyma.01G228000	Gm01:56713432-56716791|+	--	Pentatricopeptide repeat (PPR) superfamily protein	0.933	0.835	0.755	0.841	0.517	0.391	0.742	0.55	0.862	1.317	1.079	1.086	0.383	0.331	0.544	0.419333
Glyma.01G228100	Gm01:56723154-56729664|-	ATDPB,DPB	Transcription factor DP	7.138	7.267	9.001	7.802	12.187	13.764	13.562	13.171	8.896	10.186	10.755	9.94567	12.361	14.038	13.504	13.301
Glyma.01G228200	Gm01:56731768-56738867|+	--	Homeodomain-like superfamily protein	3.496	4.18	4.715	4.13033	5.206	5.086	5.319	5.20367	4.641	5.975	5.832	5.48267	5.087	5.058	5.41	5.185
Glyma.01G228300	Gm01:56741913-56745071|+	--	--	7.821	8.173	11.759	9.251	10.797	12.679	12.64	12.0387	10.281	12.135	13.19	11.8687	11.183	13.089	12.429	12.2337
Glyma.01G228400	Gm01:56745811-56748780|-	--	NADH:ubiquinone oxidoreductase, 17.2kDa subunit	27.82	30.624	24.716	27.72	24.493	23.196	23.138	23.609	28.3	26.022	25.391	26.571	25.924	24.399	24.44	24.921
Glyma.01G228500	Gm01:56748955-56753876|+	--	RING/U-box superfamily protein	17.948	18.058	17.273	17.7597	15.845	16.714	16.644	16.401	12.428	13.2	13.649	13.0923	15.122	15.019	15.819	15.32
Glyma.01G228600	Gm01:56755113-56755868|-	--	Translin family protein	39.017	30.275	34.33	34.5407	11.454	8.673	16.538	12.2217	16.255	42.519	30.96	29.9113	4.025	1.628	3.559	3.07067
Glyma.01G228700	Gm01:56759093-56761018|+	ATCHS,CHS,TT4	Chalcone and stilbene synthase family protein	1112.14	1006.05	1376.07	1164.75	817.529	513.906	547.469	626.301	1327.51	1375.17	1211.31	1304.66	682.811	564.922	566.032	604.588
Glyma.01G228800	Gm01:56766152-56769983|+	--	Pentatricopeptide repeat (PPR) superfamily protein	3.351	3.17	3.129	3.21667	3.679	3.619	3.71	3.66933	3.475	3.63	3.459	3.52133	3.687	3.399	3.669	3.585
Glyma.01G228900	Gm01:56771483-56784271|+	ATCRM1,ATXPO1,HIT2,XPO1,XPO1A	exportin 1A	5.023	5.837	6.965	5.94167	7.357	8.073	7.722	7.71733	5	6.544	6.224	5.92267	6.917	7.262	7.667	7.282
Glyma.01G229000	Gm01:56782575-56789324|+	ARFB1C,ATARFB1C	ADP-ribosylation factor B1C	29.014	28.479	28.277	28.59	30.615	33.929	32.859	32.4677	25.141	30.266	32.978	29.4617	36.217	32.971	35.131	34.773
Glyma.01G229066	Gm01:56791827-56792938|-	--	Plant protein of unknown function (DUF946)	1.716	0.49	0.279	0.828333	0.671	1.385	0.927	0.994333	0.021	0.854	0.836	0.570333	0	2.121	1.42	1.18033
Glyma.01G229132	Gm01:56791850-56794653|-	--	Plant protein of unknown function (DUF946)	3.768	4.142	5.158	4.356	7.553	7.159	4.833	6.515	0.763	1.726	1.412	1.30033	6.12	5.202	5.536	5.61933
Glyma.01G229200	Gm01:56796954-56809366|+	AT-RSH3,ATRSH3,RSH3	RELA/SPOT homolog 3	6.191	5.301	8.512	6.668	8.37	9.643	9.131	9.048	2.062	4.718	4.531	3.77033	6.492	6.719	6.54	6.58367
Glyma.01G229300	Gm01:56811862-56813326|-	--	ribonuclease P family protein	3.58	3.184	6.67	4.478	2.305	3.469	2.746	2.84	4.043	8.978	5.913	6.31133	2.56	2.17	2.823	2.51767
Glyma.01G229400	Gm01:56816802-56821905|-	--	P-loop containing nucleoside triphosphate hydrolases superfamily protein	13.885	13.279	14.33	13.8313	21.428	22.942	24.396	22.922	18.711	18.371	20.032	19.038	21.076	25.174	25.474	23.908
Glyma.01G229500	Gm01:56823025-56828141|-	--	Tudor/PWWP/MBT superfamily protein	8.729	8.686	9.427	8.94733	11.402	11.703	10.347	11.1507	5.419	7.873	7.925	7.07233	11.651	10.979	11.559	11.3963
Glyma.01G229600	Gm01:56832061-56834671|+	CDC20.1	Transducin family protein / WD-40 repeat family protein	1.993	3.425	2.978	2.79867	3.019	3.481	4.088	3.52933	1.207	4.424	3.793	3.14133	2.793	2.826	1.833	2.484
Glyma.01G229700	Gm01:56838614-56844014|-	--	Pre-mRNA-splicing factor 3	13.86	13.855	15.15	14.2883	14.633	17.793	16.839	16.4217	20.44	23.38	22.021	21.947	15.257	15.679	16.262	15.7327
Glyma.01G229800	Gm01:56844211-56846900|+	ENH1	rubredoxin family protein	1.257	1.31	1.232	1.26633	2.707	2.892	2.645	2.748	0.986	0.999	1.024	1.003	4.244	2.825	3.651	3.57333
Glyma.01G229900	Gm01:56848725-56853355|+	--	Protein of unknown function (DUF604)	1.644	2.092	2.166	1.96733	2.442	2.54	2.445	2.47567	1.732	2.3	1.964	1.99867	1.929	1.986	1.934	1.94967
Glyma.01G230100	Gm01:56862874-56864799|-	CDR1	Eukaryotic aspartyl protease family protein	0.273	0.417	0.416	0.368667	2.859	1.877	1.477	2.071	0.041	0.421	0.099	0.187	3.974	2.361	2.464	2.933
Glyma.01G230200	Gm01:56871575-56876028|+	--	--	200.381	164.277	255.137	206.598	364.003	304.295	264.539	310.946	120.843	162.605	203.719	162.389	369.172	318.14	362.674	349.995
Glyma.01G230300	Gm01:56878800-56881202|-	--	--	9.521	8.372	12.182	10.025	13.776	12.91	12.903	13.1963	10.163	11.187	9.822	10.3907	13.169	13.223	12.544	12.9787
Glyma.01G230400	Gm01:56882298-56886036|+	--	PLAC8 family protein	4.787	4.723	4.561	4.69033	6.945	5.78	6.237	6.32067	2.994	3.893	4.755	3.88067	5.966	5.628	5.681	5.75833
Glyma.01G230700	Gm01:56894635-56901947|-	--	KH domain-containing protein	16.21	17.848	20.419	18.159	27.442	29.335	28.948	28.575	24.446	25.112	23.43	24.3293	26.834	28.493	27.177	27.5013
Glyma.01G230900	Gm01:56909234-56913163|+	CYTC-2	cytochrome c-2	26.556	23.744	7.52	19.2733	2.637	2.907	3.64	3.06133	13.233	11.717	11.31	12.0867	2.654	3.087	2.371	2.704
Glyma.01G231000	Gm01:56915178-56916205|-	--	Integrase-type DNA-binding superfamily protein	4.904	3.768	5.182	4.618	5.212	7.373	9.042	7.209	78.179	20.094	34.871	44.3813	9.655	9.931	12.099	10.5617
Glyma.01G231132	Gm01:56916599-56916718|+	--	--	0	0	0	0	2.246	3.869	0	2.03833	0	4.957	2.306	2.421	0	0	0	0
Glyma.01G231200	Gm01:56932010-56933370|+	--	Integrase-type DNA-binding superfamily protein	0.861	1.085	0.794	0.913333	1.261	0.806	0.866	0.977667	2.711	1.354	2.341	2.13533	1.525	2.049	1.419	1.66433
Glyma.01G231300	Gm01:56934078-56935858|+	--	Nuclear transport factor 2 (NTF2) family protein	0.645	1.31	1.361	1.10533	1.378	6.221	5.909	4.50267	2.703	2.862	4.216	3.26033	1.667	3.096	1.863	2.20867
Glyma.01G231400	Gm01:56936095-56940325|+	ATFKBP53,FKBP53	FK506 BINDING PROTEIN 53	8.167	7.338	7.799	7.768	11.768	17.254	16.144	15.0553	10.586	14.922	11.561	12.3563	9.775	13.55	10.32	11.215
Glyma.01G231451	Gm01:56943129-56943902|-	--	Tetratricopeptide repeat (TPR)-like superfamily protein	3.587	2.823	1.773	2.72767	2.426	1.29	1.642	1.786	1.987	1.986	2.648	2.207	1.632	2.041	1.317	1.66333
Glyma.01G231500	Gm01:56943909-56947377|-	--	Tetratricopeptide repeat (TPR)-like superfamily protein	1.58	1.442	1.657	1.55967	1.283	0.932	0.81	1.00833	1.475	1.415	1.351	1.41367	1.012	1.314	0.956	1.094
Glyma.01G231600	Gm01:56947144-56954360|+	--	alpha/beta-Hydrolases superfamily protein	5.162	5.385	6.389	5.64533	3.554	3.218	3.849	3.54033	7.758	7.331	4.955	6.68133	2.972	3.072	3.517	3.187
Glyma.01G231700	Gm01:56956086-56963825|+	ATDET1,DET1,FUS2	light-mediated development protein 1 / deetiolated1 (DET1)	8.091	8.412	9.025	8.50933	9.276	10.237	10.222	9.91167	6.549	9.558	8.935	8.34733	9.474	9.296	8.783	9.18433
Glyma.01G231900	Gm01:56968732-56972074|+	--	Rieske (2Fe-2S) domain-containing protein	2.184	2.162	1.486	1.944	2.352	2.026	2.177	2.185	2.739	2.814	2.355	2.636	2.498	2.108	2.162	2.256
Glyma.01G232000	Gm01:56975257-56976104|+	--	Integrase-type DNA-binding superfamily protein	3.189	4.26	0.55	2.66633	0.399	0.286	0.567	0.417333	1.541	0.835	0.696	1.024	0.29	0.495	0.54	0.441667
Glyma.01G232100	Gm01:56977032-56979176|-	AAE1	acyl activating enzyme 1	14.352	15.965	15.842	15.3863	18.684	17.527	17.586	17.9323	20.189	21.029	19.431	20.2163	19.358	17.822	15.337	17.5057
Glyma.01G232300	Gm01:56984097-56987115|-	--	RNA-binding (RRM/RBD/RNP motifs) family protein	18.901	19.854	25.79	21.515	25.721	29.426	25.232	26.793	28.577	36.79	30.784	32.0503	29.615	27.759	26.589	27.9877
Glyma.01G232400	Gm01:56990388-56994765|-	4CL3	4-coumarate:CoA ligase 3	52.17	41.343	67.945	53.8193	29.279	17.643	25.016	23.9793	43.437	47.138	40.307	43.6273	24.216	21.396	21.014	22.2087
Glyma.01G232500	Gm01:56998143-57004271|-	ATCSLD3,CSLD3,KJK	cellulose synthase-like D3	16.334	16.624	7.017	13.325	7.051	7.256	8.275	7.52733	18.756	6.799	8.266	11.2737	7.12	8.28	8.564	7.988
Glyma.01G232600	Gm01:57008827-57012352|-	--	Target of Myb protein 1	73.047	66.864	73.86	71.257	95.355	87.918	87.1	90.1243	58.029	64.151	63.375	61.8517	94.222	90.668	97.128	94.006
Glyma.01G233000	Gm01:57041324-57044493|-	ATHSF3,ATHSFA1B,HSF3,HSFA1B	heat shock factor 3	18.109	17.433	20.042	18.528	23.92	22.905	23.265	23.3633	19.72	19.395	20.464	19.8597	23.205	22.599	24.423	23.409
Glyma.01G233200	Gm01:57050398-57054822|+	--	Acyl-CoA N-acyltransferases (NAT) superfamily protein	12.755	14.61	17.74	15.035	18.632	20.194	17.901	18.909	9.758	11.574	11.715	11.0157	20.101	21.799	21.714	21.2047
Glyma.01G233300	Gm01:57055931-57069757|+	--	Insulinase (Peptidase family M16) family protein	17.81	17.994	16.914	17.5727	21.59	22.15	21.162	21.634	17.567	17.414	17.45	17.477	21.396	22.722	22.632	22.25
Glyma.01G233400	Gm01:57075641-57077988|+	AtMYB9,MYB9	myb domain protein 9	0.273	0.102	0.217	0.197333	1.899	2.463	1.235	1.86567	0	0.307	0.18	0.162333	0.493	0.754	0.896	0.714333
Glyma.01G233500	Gm01:57080906-57084481|-	--	--	14.235	15.46	18.917	16.204	23.284	22.135	21.228	22.2157	13.698	15.048	12.601	13.7823	19.914	21.754	21.65	21.106
Glyma.01G233600	Gm01:57085717-57090312|-	--	Plant protein of unknown function (DUF827)	5.966	7.345	7.183	6.83133	9.647	9.729	10.178	9.85133	8.545	10.896	10.255	9.89867	10.05	9.249	8.317	9.20533
Glyma.01G233700	Gm01:57103257-57107190|-	LEW1	Undecaprenyl pyrophosphate synthetase family protein	11.847	11.492	14.151	12.4967	16.438	17.52	17.415	17.1243	11.063	10.96	11.392	11.1383	14.833	18.253	16.936	16.674
Glyma.01G233800	Gm01:57109497-57109790|-	--	--	10.1	13.865	10.092	11.3523	10.274	11.23	10.509	10.671	13.214	15.593	16.747	15.1847	13.981	14.309	12.061	13.4503
Glyma.01G234000	Gm01:57116650-57119946|-	--	PLATZ transcription factor family protein	10.879	12.787	17.539	13.735	25.753	27.932	24.133	25.9393	8.345	10.971	12.442	10.586	26.845	21.356	25.84	24.6803
Glyma.01G234100	Gm01:57122967-57126881|+	RARE1	Pentatricopeptide repeat (PPR) superfamily protein	0.785	1.458	1.209	1.15067	1.124	1.185	1.456	1.255	1.418	1.372	1.104	1.298	1.448	1.23	1.344	1.34067
Glyma.01G234200	Gm01:57136702-57138961|-	--	--	53.98	54.998	57.554	55.5107	50.113	45.958	48.533	48.2013	64.466	64.404	62.09	63.6533	48.918	52.891	52.578	51.4623
Glyma.01G234300	Gm01:57141640-57150866|-	--	RING/FYVE/PHD zinc finger superfamily protein	21.334	22.087	24.085	22.502	30.511	29.158	27.393	29.0207	20.206	23.847	23.457	22.5033	27.725	27.025	27.204	27.318
Glyma.01G234400	Gm01:57158534-57163997|-	AtGRF5,GRF5	growth-regulating factor 5	0.46	0.751	0.863	0.691333	0.863	1.055	1.237	1.05167	0.577	0.752	0.601	0.643333	0.769	1.174	1.176	1.03967
Glyma.01G234500	Gm01:57168673-57170389|+	--	Nucleotide-diphospho-sugar transferases superfamily protein	29.819	35.097	6.406	23.774	7.449	8.387	7.702	7.846	136.24	47.267	30.479	71.3287	7.286	7.554	5.991	6.94367
Glyma.01G234600	Gm01:57171696-57181946|-	TZP	zinc knuckle (CCHC-type) family protein	2.567	2.088	2.755	2.47	4.076	6.978	6.064	5.706	3.08	2.765	3.12	2.98833	5.592	5.347	5.561	5.5
Glyma.01G234700	Gm01:57183439-57188072|-	--	Polyketide cyclase/dehydrase and lipid transport superfamily protein	21.272	22.195	18.678	20.715	19.202	18.067	20.402	19.2237	17.627	19.554	18.609	18.5967	20.495	19.548	19.207	19.75
Glyma.01G234800	Gm01:57188533-57190239|+	--	Alba DNA/RNA-binding protein	1.185	1.429	2.048	1.554	2.829	4.15	3.832	3.60367	2.349	1.427	1.648	1.808	3.542	1.85	2.873	2.755
Glyma.01G234900	Gm01:57192515-57193689|-	--	Bifunctional inhibitor/lipid-transfer protein/seed storage 2S albumin superfamily protein	29.979	27.822	51.791	36.5307	150.526	110.985	143.779	135.097	38.377	53.241	63.534	51.7173	133.68	159.392	161.533	151.535
Glyma.01G235000	Gm01:57194751-57196252|+	--	Bifunctional inhibitor/lipid-transfer protein/seed storage 2S albumin superfamily protein	3.043	1.358	3.581	2.66067	20.716	8.751	10.186	13.2177	1.387	1.886	1.828	1.70033	12.572	14.22	11.72	12.8373
Glyma.01G235200	Gm01:57204571-57211451|-	SDE3	P-loop containing nucleoside triphosphate hydrolases superfamily protein	7.917	6.711	8.318	7.64867	9.412	8.555	9.85	9.27233	8.365	9.19	9.021	8.85867	8.659	8.652	8.787	8.69933
Glyma.01G235300	Gm01:57217479-57223286|-	CVL1	CVP2 like 1	3.06	3.062	2.987	3.03633	3.126	3.271	3.665	3.354	3.599	4.008	3.563	3.72333	2.918	2.96	2.841	2.90633
Glyma.01G235600	Gm01:57234235-57236213|-	ATOPR2,OPR2	12-oxophytodienoate reductase 2	175.386	151.514	107.39	144.763	89.55	75.154	90.555	85.0863	28.529	41.285	43.774	37.8627	76.175	74.942	61.921	71.0127
Glyma.01G235700	Gm01:57237419-57243717|+	ATSUV3,EDA15	ATP-dependent RNA helicase, mitochondrial (SUV3)	4.123	4.594	4.795	4.504	3.771	4.114	4.041	3.97533	4.882	5.874	5.023	5.25967	3.877	4.167	3.455	3.833
Glyma.01G235800	Gm01:57243887-57245871|-	--	Pentatricopeptide repeat (PPR) superfamily protein	0.923	1.142	0.949	1.00467	0.853	0.71	1.012	0.858333	1.605	2.071	1.844	1.84	0.747	0.822	0.828	0.799
Glyma.01G235900	Gm01:57246642-57248738|+	RDM1	RNA-DIRECTED DNA METHYLATION 1	5.776	5.781	10.937	7.498	8.595	9.471	8.851	8.97233	7.999	7.747	8.412	8.05267	8.562	7.543	7.967	8.024
Glyma.01G236100	Gm01:57252332-57256293|-	--	Protein kinase superfamily protein	28.957	28.561	19.024	25.514	24.006	20.696	22.2	22.3007	12.705	16.687	16.243	15.2117	22.99	21.941	22.541	22.4907
Glyma.01G236200	Gm01:57262519-57263524|+	--	--	5.284	4.25	1.23	3.588	0.534	0.24	0.543	0.439	4.309	1.14	1.847	2.432	0	0.368	0.201	0.189667
Glyma.01G236300	Gm01:57267714-57272808|+	ATTSO1,TSO1	Tesmin/TSO1-like CXC domain-containing protein	2.467	2.694	2.509	2.55667	3.662	3.048	2.937	3.21567	1.624	2.097	2.346	2.02233	2.962	3.286	2.831	3.02633
Glyma.01G236400	Gm01:57285008-57293705|+	--	Kinase interacting (KIP1-like) family protein	21.547	21.21	10.903	17.8867	16.305	14.81	16.286	15.8003	13.202	15.429	13.938	14.1897	16.904	15.217	14.041	15.3873
Glyma.01G236500	Gm01:57294845-57295619|+	--	Acyl-CoA N-acyltransferases (NAT) superfamily protein	9.516	8.872	6.99	8.45933	7.892	7.005	5.829	6.90867	12.397	10.016	11.259	11.224	6.519	6.761	5.665	6.315
Glyma.01G236600	Gm01:57295861-57298310|-	--	Ribosomal protein S3Ae	85.133	80.17	78.665	81.3227	63.969	70.701	70.861	68.5103	132.364	150.945	140.26	141.19	62.92	69.446	63.91	65.4253
Glyma.01G237000	Gm01:57320471-57321824|+	--	Protein of unknown function (DUF1677)	0.051	0.163	0.311	0.175	0.951	1.419	1.239	1.203	0	0.21	0.158	0.122667	0.548	0.562	0.816	0.642
Glyma.01G237200	Gm01:57325977-57329213|+	--	--	19.409	22.099	23.465	21.6577	28.198	26.246	26.314	26.9193	22.571	23.943	23.582	23.3653	24.225	25.261	22.341	23.9423
Glyma.01G237400	Gm01:57334825-57337846|-	--	Protein of unknown function (DUF1423)	7.684	7.459	8.029	7.724	7.931	7.689	7.794	7.80467	5.313	6.392	6.039	5.91467	7.874	8.185	8.233	8.09733
Glyma.01G237800	Gm01:57352200-57355125|+	--	secE/sec61-gamma protein transport protein	3.345	3.46	3.413	3.406	4.887	4.982	4.476	4.78167	4.185	4.078	4.234	4.16567	5.245	4.835	5.406	5.162
Glyma.01G237900	Gm01:57358551-57359025|-	ATCYS-3A,CYTACS1,OASA1,OLD3	O-acetylserine (thiol) lyase (OAS-TL) isoform A1	77.734	68.573	62.543	69.6167	60.685	66.239	70.044	65.656	49.678	43.69	55.406	49.5913	49.683	47.469	46.098	47.75
Glyma.01G238000	Gm01:57360521-57361388|+	--	2Fe-2S ferredoxin-like superfamily protein	3.611	3.773	4.042	3.80867	3.719	3.197	3.617	3.511	5.661	5.851	5.319	5.61033	3.848	3.522	4.106	3.82533
Glyma.01G238200	Gm01:57363475-57372178|-	--	Acyl-CoA N-acyltransferase with RING/FYVE/PHD-type zinc finger protein	12.631	11.779	10.58	11.6633	13.018	13.739	14.095	13.6173	13.303	13.167	13.95	13.4733	14.139	12.342	13.457	13.3127
Glyma.01G238300	Gm01:57373274-57381094|-	--	Acyl-CoA N-acyltransferase with RING/FYVE/PHD-type zinc finger protein	12.526	11.622	8.259	10.8023	10.578	11.35	11.196	11.0413	12.526	10.542	10.614	11.2273	9.635	10.83	11.43	10.6317
Glyma.01G238400	Gm01:57384293-57390127|+	--	Survival protein SurE-like phosphatase/nucleotidase	35.004	40.08	50.647	41.9103	53.419	57.321	61.601	57.447	35.545	47.106	47.974	43.5417	53.843	53.846	56.975	54.888
Glyma.01G238500	Gm01:57390885-57392295|-	--	--	3.92	2.506	2.284	2.90333	2.629	2.022	1.11	1.92033	1.002	3.375	2.314	2.23033	2.546	1.981	1.617	2.048
Glyma.01G238600	Gm01:57395039-57398221|-	HSP70T-2	heat-shock protein 70T-2	2.293	3.208	0.772	2.091	2.992	4.247	4.5	3.913	0.693	0.977	1.099	0.923	3.657	4.778	4.799	4.41133
Glyma.01G238700	Gm01:57402340-57408669|+	--	SNARE associated Golgi protein family	13.86	16.003	14.614	14.8257	17.741	17.497	17.517	17.585	13.358	12.871	13.325	13.1847	18.334	18.195	16.069	17.5327
Glyma.01G238800	Gm01:57417905-57425572|+	ATSTP13,MSS1,STP13	Major facilitator superfamily protein	152.033	143.656	10.924	102.204	18.469	14.923	12.612	15.3347	18.769	8.086	8.078	11.6443	8.525	10.235	10.372	9.71067
Glyma.01G238900	Gm01:57425133-57426711|+	--	Cupredoxin superfamily protein	1.112	2.086	1.607	1.60167	8.692	5.309	5.31	6.437	0.112	0.489	0.444	0.348333	9.392	7.903	5.806	7.70033
Glyma.01G239000	Gm01:57427370-57435658|-	ATCLC-D,CLC-D	chloride channel D	17.305	17.459	20.534	18.4327	25.405	25.459	26.21	25.6913	23.296	23.033	22.893	23.074	24.868	24.154	23.935	24.319
Glyma.01G239200	Gm01:57444051-57453304|+	ARIA	ARM repeat protein interacting with ABF2	17.796	17.788	19.893	18.4923	23.21	27.06	25.173	25.1477	28.568	24.144	25.088	25.9333	25.789	23.814	24.924	24.8423
Glyma.01G239400	Gm01:57456828-57458068|-	--	alpha/beta-Hydrolases superfamily protein	12.661	12.506	17.353	14.1733	0.902	0.808	1.144	0.951333	0.687	2.054	2.526	1.75567	1.302	0.733	0.96	0.998333
Glyma.01G239500	Gm01:57460951-57462612|+	--	alpha/beta-Hydrolases superfamily protein	130.034	135.226	189.082	151.447	80.768	59.364	65.322	68.4847	45.935	62.331	65.147	57.8043	81.019	77.045	74.403	77.489
Glyma.01G239600	Gm01:57468069-57471265|+	--	alpha/beta-Hydrolases superfamily protein	491.973	390.881	525.478	469.444	253.046	175.89	174.336	201.091	308.645	413.626	412.016	378.096	194.332	163.432	172.696	176.82
Glyma.01G239700	Gm01:57469947-57476037|-	KAPP,RAG1	kinase associated protein phosphatase	12.178	10.879	12.511	11.856	14.787	15.921	14.895	15.201	13.185	14.297	13.247	13.5763	15.44	14.119	14.792	14.7837
Glyma.01G239800	Gm01:57481396-57482849|+	--	Protein of unknown function (DUF3049)	1.689	2.487	2.737	2.30433	2.253	2.39	3.676	2.773	7.305	4.342	3.885	5.17733	2.322	2.633	1.785	2.24667
Glyma.01G239900	Gm01:57492609-57494534|-	--	Glycoprotein membrane precursor GPI-anchored	9.326	9.887	7.55	8.921	9.464	12.826	12.353	11.5477	13.076	15.148	11.049	13.091	9.666	11.34	9.663	10.223
Glyma.01G240000	Gm01:57495638-57497603|-	RPS15A	ribosomal protein S15A	75.167	72.991	79.134	75.764	68.538	73.215	72.616	71.4563	122.99	135.84	125.229	128.02	67.03	75.187	69.092	70.4363
Glyma.01G240300	Gm01:57520429-57525178|-	ATPMEPCRA,PMEPCRA	methylesterase PCR A	525.32	448.996	364.14	446.152	128.255	130.735	129.732	129.574	755.317	628.184	534.267	639.256	114.048	131.966	107.613	117.876
Glyma.01G240500	Gm01:57538006-57542489|-	--	--	5.758	8.201	8.879	7.61267	6.842	5.062	5.991	5.965	5.218	8.246	7.524	6.996	6.146	5.84	6.197	6.061
Glyma.01G240700	Gm01:57545712-57549107|-	--	Trimeric LpxA-like enzymes superfamily protein	6.672	5.738	7.692	6.70067	6.816	7.479	8.847	7.714	12.639	14.513	12.347	13.1663	7.032	8.064	6.377	7.15767
Glyma.01G240800	Gm01:57550377-57553195|+	CRK10,RLK4	cysteine-rich RLK (RECEPTOR-like protein kinase) 10	5.344	5.307	7.599	6.08333	10.389	4.852	4.288	6.50967	10.885	11.241	9.628	10.5847	10.441	5.511	10.467	8.80633
Glyma.01G240900	Gm01:57555808-57559972|+	CRK10,RLK4,CRK6,CRK25	cysteine-rich RLK (RECEPTOR-like protein kinase) 10 | cysteine-rich RLK (RECEPTOR-like protein kinase) 6 | cysteine-rich RLK (RECEPTOR-like protein kinase) 25	10.856	15.83	19.193	15.293	3.934	1.529	1.458	2.307	7.031	12.933	11.772	10.5787	4.788	2.025	2.221	3.01133
Glyma.01G241000	Gm01:57561137-57564331|+	CRK10,RLK4	cysteine-rich RLK (RECEPTOR-like protein kinase) 10	21.76	22.895	33.538	26.0643	75.746	67.692	59.345	67.5943	26.48	28.634	32.402	29.172	71.793	62.956	72.283	69.0107
Glyma.01G241100	Gm01:57571443-57572954|+	--	--	1.637	1.958	1.031	1.542	2.254	3.229	2.385	2.62267	3.295	1.855	1.955	2.36833	1.819	2.952	1.974	2.24833
Glyma.01G241200	Gm01:57575966-57577578|-	--	Protein of unknown function (DUF1005)	18.65	19.952	14.695	17.7657	22.878	26.473	28.266	25.8723	35.415	26.949	28.563	30.309	26.333	33.339	36.059	31.9103
Glyma.01G241300	Gm01:57589823-57636503|+	TOR	target of rapamycin	8.585	9.393	12.334	10.104	15.502	15.037	15.451	15.33	7.764	10.533	10.5	9.599	16.093	15.088	15.516	15.5657
Glyma.01G241400	Gm01:57640720-57643275|-	--	--	3.476	3.797	4.208	3.827	5.772	7.633	9.528	7.64433	3.318	3.247	3.222	3.26233	5.057	7.901	6.688	6.54867
Glyma.01G241500	Gm01:57643293-57647088|-	ATEGY3,EGY3	ethylene-dependent gravitropism-deficient and yellow-green-like 3	1.156	1.109	0.623	0.962667	14.171	26.594	23.768	21.511	0.166	0.42	0.426	0.337333	12.187	19.346	17.687	16.4067
Glyma.01G241600	Gm01:57650727-57651335|+	--	--	15.084	12.606	22.125	16.605	15.334	17.381	17.002	16.5723	12.858	18.502	19.845	17.0683	17.529	15.419	16.182	16.3767
Glyma.01G241700	Gm01:57655301-57655907|+	--	--	22.664	19.002	27.695	23.1203	6.012	5.183	4.972	5.389	14.841	13.175	12.24	13.4187	3.644	2.711	3.11	3.155
Glyma.01G242000	Gm01:57661257-57664034|+	MGT4,MRS2-3	magnesium transporter 4	107.874	114.506	153.812	125.397	137.853	163.029	136.603	145.828	122.603	132.073	143.46	132.712	164.508	146.778	160.089	157.125
Glyma.01G242200	Gm01:57677919-57679056|+	--	--	137.953	123.56	170.707	144.073	100.753	83.356	76.875	86.9947	118.785	163.359	149.995	144.046	103.101	99.162	93.901	98.7213
Glyma.01G242300	Gm01:57681853-57689837|+	MEE13	myosin heavy chain-related	13.365	13.203	14.706	13.758	14.593	15.465	14.785	14.9477	18.194	20.629	19.859	19.5607	13.555	14.576	14.446	14.1923
Glyma.01G242500	Gm01:57696485-57699185|+	--	cyclin-related	2.995	3.15	2.772	2.97233	5.203	5.737	5.269	5.403	2.961	5.149	4.417	4.17567	6.346	5.34	5.436	5.70733
Glyma.01G242800	Gm01:57705274-57709680|+	ATVSR3,BP80-2;2,VSR2;2,VSR3	vaculolar sorting receptor 3	40.206	42.235	53.649	45.3633	56.116	51.73	55.349	54.3983	33.345	40.121	35.066	36.1773	55.184	56.274	54.38	55.2793
Glyma.01G242902	Gm01:57709764-57711271|-	--	Ribosomal protein S14p/S29e family protein	58.056	55.996	53.801	55.951	36.192	38.765	39.35	38.1023	83.404	89.786	82.472	85.2207	33.7	38.908	35.044	35.884
Glyma.01G243000	Gm01:57712289-57713125|+	--	Regulator of Vps4 activity in the MVB pathway protein	25.275	27.759	30.327	27.787	32.252	40.714	38.19	37.052	35.349	38.144	38.507	37.3333	41.616	38.884	39.394	39.9647
Glyma.01G243100	Gm01:57715638-57717551|+	--	Amino acid permease family protein	6.239	5.774	8.084	6.699	8.589	10.79	9.832	9.737	6.411	7.058	7.859	7.10933	10.469	9.588	9.811	9.956
Glyma.01G243300	Gm01:57721176-57723279|-	--	SWIB/MDM2 domain superfamily protein	8.243	7.547	9.031	8.27367	9.119	10.122	10.245	9.82867	10.864	11.929	11.57	11.4543	8.368	11.084	11.952	10.468
Glyma.01G243400	Gm01:57733512-57735267|+	--	--	2.131	3.671	2.359	2.72033	12.651	10.525	11.316	11.4973	0.624	1.58	1.269	1.15767	13.274	14.348	9.672	12.4313
Glyma.01G243600	Gm01:57739020-57744078|-	FUC95A	1,2-alpha-L-fucosidases	5.883	6.242	8.116	6.747	8.335	8.688	8.409	8.47733	6.241	8.801	8.005	7.68233	6.936	8.432	8.081	7.81633
Glyma.01G243800	Gm01:57744558-57745124|+	--	--	16.85	15.703	16.479	16.344	9.948	10.078	12.653	10.893	17.879	18.789	18.619	18.429	10.788	12.386	10.457	11.2103
Glyma.01G243900	Gm01:57748577-57761286|+	ATREV1,REV1	DNA-directed DNA polymerases	6.956	7.606	9.038	7.86667	7.655	7.474	7.107	7.412	6.841	8.573	8.245	7.88633	7.21	7.462	7.469	7.38033
Glyma.01G244000	Gm01:57762386-57763270|+	--	--	59.094	54.053	3.498	38.8817	3.327	2.373	2.302	2.66733	9.689	4.303	5.847	6.613	1.831	1.484	2.216	1.84367
Glyma.01G244066	Gm01:57765223-57766289|+	--	Plant basic secretory protein (BSP) family protein	1.765	1.73	0.059	1.18467	0.06	0.054	0.061	0.0583333	0.824	0.278	0.261	0.454333	0	0	0.068	0.0226667
Glyma.01G244132	Gm01:57766882-57767894|-	ATMTK,MTK	S-methyl-5-thioribose kinase	17.58	16.143	0.914	11.5457	0.921	0.665	0.564	0.716667	8.272	6.243	8.103	7.53933	0.446	1.135	0.416	0.665667
Glyma.01G244200	Gm01:57767914-57769228|-	ATMTK,MTK	S-methyl-5-thioribose kinase	8.577	8.485	1.189	6.08367	0.075	0.542	0.383	0.333333	3.641	4.121	3.865	3.87567	0.549	0.156	0.681	0.462
Glyma.01G244300	Gm01:57770453-57773873|+	--	Pseudouridine synthase family protein	2.546	2.981	3.766	3.09767	3.552	5.101	4.866	4.50633	6.214	4.812	5.842	5.62267	4.307	4.802	3.814	4.30767
Glyma.01G244400	Gm01:57774798-57785373|+	--	Spc97 / Spc98 family of spindle pole body (SBP) component	4.711	5.255	6.015	5.327	6.975	7.812	7.024	7.27033	5.405	7	6.106	6.17033	7.571	8.195	7.457	7.741
Glyma.01G244500	Gm01:57787367-57791537|-	--	Calcium-dependent lipid-binding (CaLB domain) family protein	28.145	25.538	30.515	28.066	21.739	19.285	20.468	20.4973	32.34	27.921	28.468	29.5763	21.921	19.603	23.62	21.7147
Glyma.01G244700	Gm01:57801277-57821463|+	ATRAD54,CHR25,RAD54	homolog of RAD54	2.09	2.329	2.108	2.17567	2.303	2.867	2.829	2.66633	1.96	2.205	2.086	2.08367	2.437	2.47	1.781	2.22933
Glyma.01G244900	Gm01:57827650-57837354|-	ATPREP2,PREP2	presequence protease 2	22.097	24.078	26.796	24.3237	32.809	36.441	33.948	34.3993	33.119	29.494	30.77	31.1277	32.573	34.2	35.366	34.0463
Glyma.01G245100	Gm01:57840467-57848022|-	ATHD1,ATHDA19,HD1,HDA1,HDA19,RPD3A	histone deacetylase 1	12.29	14.768	17.24	14.766	19.009	20.114	20.023	19.7153	19.509	20.748	20.318	20.1917	19.591	19.308	18.791	19.23
Glyma.01G245200	Gm01:57855189-57870149|+	--	Tetratricopeptide repeat (TPR)-like superfamily protein	13.712	14.719	17.546	15.3257	21.58	21.443	20.649	21.224	16.056	19.324	17.872	17.7507	21.725	21.566	21.689	21.66
Glyma.01G245400	Gm01:57877171-57881856|-	--	--	7.837	8.895	9.688	8.80667	10.012	10.404	10.843	10.4197	9.118	10.149	9.566	9.611	10.979	10.377	10.136	10.4973
Glyma.01G245500	Gm01:57884918-57888696|-	--	Nucleotide-sugar transporter family protein	20.67	20.471	16.158	19.0997	17.647	16.504	16.998	17.0497	19.363	23.132	20.677	21.0573	17.52	18.357	16.765	17.5473
Glyma.01G245600	Gm01:57897505-57898352|-	--	DNAJ heat shock N-terminal domain-containing protein	118.461	116.007	142.474	125.647	182.064	181.607	191.811	185.161	138.808	149.047	153.809	147.221	183.019	214.055	215.01	204.028
Glyma.01G245700	Gm01:57900411-57925526|-	--	DNAJ heat shock N-terminal domain-containing protein	70.968	69.582	80.457	73.669	104.064	100.504	99.567	101.378	84.142	77.949	77.468	79.853	122.438	118.972	126.718	122.709
Glyma.02G000100	Gm02:2243-17676|+	--	B-block binding subunit of TFIIIC	4.693	4.883	5.769	5.115	5.914	6.486	6.829	6.40967	5.63	7.357	6.997	6.66133	6.331	6.419	6.581	6.44367
Glyma.02G000200	Gm02:19136-22081|-	--	Translation initiation factor IF2/IF5	116.726	115.632	138.452	123.603	144.467	142.622	129.334	138.808	182.762	193.504	201.982	192.749	143.439	135.059	155.244	144.581
Glyma.02G000400	Gm02:40173-44251|+	--	protein kinase family protein / peptidoglycan-binding LysM domain-containing protein	33.625	33.502	49.504	38.877	56.382	47.08	42.486	48.6493	35.425	39.028	42.127	38.86	54.17	49.348	52.526	52.0147
Glyma.02G000500	Gm02:56572-58524|-	ATAUX2-11,IAA4	AUX/IAA transcriptional regulator family protein	8.135	9.58	6.278	7.99767	10.518	15.152	17.468	14.3793	25.626	10.057	13.004	16.229	13.344	17.654	13.218	14.7387
Glyma.02G000600	Gm02:66242-71830|+	PPR596	PENTATRICOPEPTIDE REPEAT 596	16.906	14.745	18.378	16.6763	19.737	21.856	22.383	21.3253	20.82	24.811	21.377	22.336	16.522	22.56	19.221	19.4343
Glyma.02G000700	Gm02:74342-78645|+	--	--	5.811	4.094	6.539	5.48133	18.494	18.879	17.991	18.4547	1.652	4.426	3.285	3.121	41.528	15.565	17.247	24.78
Glyma.02G000800	Gm02:89276-90698|+	BHLH92	basic helix-loop-helix (bHLH) DNA-binding superfamily protein	2.774	2.37	0.327	1.82367	0.142	0.415	0.431	0.329333	1.555	0.921	1.223	1.233	0.24	0.342	0.233	0.271667
Glyma.02G000900	Gm02:109305-112594|+	--	BolA-like family protein	47.468	42.712	45.673	45.2843	43.694	38.848	42.701	41.7477	55.666	60.228	56.063	57.319	40.71	42.678	43.63	42.3393
Glyma.02G001000	Gm02:116630-129849|-	--	P-loop containing nucleoside triphosphate hydrolases superfamily protein	1.844	1.621	2.314	1.92633	2.198	2.061	1.785	2.01467	0.599	1.124	1.155	0.959333	1.849	2.008	1.764	1.87367
Glyma.02G001100	Gm02:132935-134761|-	--	HXXXD-type acyl-transferase family protein	199.965	181.225	227.372	202.854	209.514	163.039	165.481	179.345	107.161	220.13	207.32	178.204	168.911	160.264	156.344	161.84
Glyma.02G001200	Gm02:140324-149190|+	--	neurochondrin family protein	8.69	8.416	9.573	8.893	12.137	12.822	12.587	12.5153	9.268	13.763	13.077	12.036	10.223	11.131	11.873	11.0757
Glyma.02G001300	Gm02:153953-155990|+	--	--	65.591	61.419	77.619	68.2097	97.219	94.862	97.03	96.3703	59.811	71.936	67.066	66.271	95.463	101.602	105.2	100.755
Glyma.02G001500	Gm02:175299-178627|+	KCS11	3-ketoacyl-CoA synthase 11	2.987	3.013	1.553	2.51767	10.064	5.887	7.753	7.90133	0.503	1.048	0.981	0.844	7.586	7.85	6.79	7.40867
Glyma.02G001600	Gm02:182793-186937|-	LFR	ARM repeat superfamily protein	15.332	16.374	16.899	16.2017	20.556	19.948	20.742	20.4153	15.099	17.702	17.028	16.6097	18.641	20.493	22.017	20.3837
Glyma.02G001700	Gm02:203741-205718|-	--	Protein of unknown function (DUF506)	34.068	45.397	52.983	44.1493	58.367	49.431	46.915	51.571	19.606	31.064	30.216	26.962	55.067	42.466	46.833	48.122
Glyma.02G001900	Gm02:233034-236510|+	--	--	15.024	15.183	17.929	16.0453	34.158	34.796	35.753	34.9023	20.02	22.181	22.323	21.508	34.773	30.032	33.564	32.7897
Glyma.02G002000	Gm02:237750-243006|+	APG1,E37,IEP37,VTE3	S-adenosyl-L-methionine-dependent methyltransferases superfamily protein	0.383	0.742	0.701	0.608667	0.273	0.153	0.242	0.222667	0.932	1.104	1.514	1.18333	0.207	0.283	0.115	0.201667
Glyma.02G002100	Gm02:247445-250304|+	CAM8	calmodulin 8	15.062	16.966	1.72	11.2493	1.214	1.393	0.836	1.14767	1.38	1.164	1.378	1.30733	0.405	0.634	0.869	0.636
Glyma.02G002300	Gm02:271522-273419|+	--	Ribosomal protein L7Ae/L30e/S12e/Gadd45 family protein	86.434	85.625	86.516	86.1917	65.541	64.667	67.272	65.8267	107.491	122.399	114.696	114.862	59.037	70.33	65.032	64.7997
Glyma.02G002500	Gm02:290879-300086|+	AGO10,PNH,ZLL	Stabilizer of iron transporter SufD / Polynucleotidyl transferase	4.774	5.818	5.22	5.27067	8.987	12.174	13.058	11.4063	4.068	6.93	5.689	5.56233	8.685	9.548	8.476	8.903
Glyma.02G002700	Gm02:319650-323424|+	--	Tetratricopeptide repeat (TPR)-like superfamily protein	1.945	2.674	3.056	2.55833	2.192	1.399	2.078	1.88967	0.852	1.76	1.21	1.274	2.177	1.358	1.211	1.582
Glyma.02G002800	Gm02:324766-327388|+	--	Ribosomal protein L7Ae/L30e/S12e/Gadd45 family protein	93.623	92.606	104.86	97.0297	104.235	119.087	120.364	114.562	148.925	162.941	153.372	155.079	113.443	142.041	132.686	129.39
Glyma.02G002900	Gm02:328496-334922|-	--	S-adenosyl-L-methionine-dependent methyltransferases superfamily protein	3.236	4.685	3.878	3.933	5.444	5.005	4.994	5.14767	3.833	4.236	4.48	4.183	5.798	5.368	4.818	5.328
Glyma.02G003000	Gm02:340363-343896|+	--	--	18.104	18.527	22.294	19.6417	27.77	29.66	26.372	27.934	31.939	28.639	29.017	29.865	24.736	24.914	19.482	23.044
Glyma.02G003100	Gm02:346060-354235|-	--	--	5.58	5.008	5.911	5.49967	6.023	7.688	7.773	7.16133	6.162	7.732	6.916	6.93667	5.778	6.245	7.004	6.34233
Glyma.02G003200	Gm02:356247-373897|+	--	AGC (cAMP-dependent, cGMP-dependent and protein kinase C) kinase family protein	12.328	11.169	9.849	11.1153	13.602	15.867	15.49	14.9863	10.534	12.449	13.204	12.0623	13.667	14.108	13.559	13.778
Glyma.02G003300	Gm02:379427-384605|+	CI51	51 kDa subunit of complex I	51.521	56.93	63.492	57.3143	76.19	73.169	77.362	75.5737	51.229	51.946	53.279	52.1513	81.919	78.029	74.997	78.315
Glyma.02G003500	Gm02:400175-405020|-	--	RNA-binding CRS1 / YhbY (CRM) domain protein	0.697	0.683	0.642	0.674	1.246	1.344	1.154	1.248	0.625	0.88	0.969	0.824667	1.186	1.447	1.033	1.222
Glyma.02G003600	Gm02:405739-410980|+	--	RNA-binding (RRM/RBD/RNP motifs) family protein	8.783	12.243	11.564	10.8633	15.719	20.814	22.049	19.5273	6.078	11.255	10.797	9.37667	15.797	14.222	12.376	14.1317
Glyma.02G003650	Gm02:410986-411273|+	--	RNA-binding (RRM/RBD/RNP motifs) family protein	28.897	29.909	39.366	32.724	43.222	63.348	63.484	56.6847	14.995	31.393	31.96	26.116	32.346	34.788	29.12	32.0847
Glyma.02G003700	Gm02:431581-445138|+	ATPHO1,PHO1	phosphate 1	78.273	93.407	103.871	91.8503	158.363	196.082	210.309	188.251	38.045	79.43	84.001	67.1587	155.882	145.069	142.805	147.919
Glyma.02G003800	Gm02:446330-450528|-	--	Transducin/WD40 repeat-like superfamily protein	0.537	0.881	0.51	0.642667	1.003	1.289	1.417	1.23633	0.712	0.916	1.04	0.889333	0.784	1.082	1.058	0.974667
Glyma.02G004000	Gm02:458043-464856|-	ATGLTP1,GLTP1	glycolipid transfer protein 1	10.806	12.096	12.93	11.944	18.429	18.267	18.713	18.4697	10.729	12.412	11.722	11.621	15.122	18.172	17.026	16.7733
Glyma.02G004100	Gm02:466653-468709|+	--	Ribosomal protein L14	111.889	108.605	113.604	111.366	70.546	77.769	83.784	77.3663	167.139	179.665	175.707	174.17	76.494	81.855	79.837	79.3953
Glyma.02G004200	Gm02:471708-480830|-	--	COP1-interacting protein-related	3.389	4.431	4.433	4.08433	5.931	5.018	5.535	5.49467	4.267	4.513	4.489	4.423	5.37	5.318	5.096	5.26133
Glyma.02G004400	Gm02:490571-499317|+	--	Tetratricopeptide repeat (TPR)-like superfamily protein	16.146	15.705	21.115	17.6553	20.22	20.068	19.778	20.022	16.764	20.199	19.112	18.6917	20.645	22.353	20.569	21.189
Glyma.02G004600	Gm02:502975-505587|-	IQD19	IQ-domain 19	0.721	1.541	1.888	1.38333	1.042	1.59	1.396	1.34267	1.799	2.372	2.253	2.14133	1.743	1.174	1.208	1.375
Glyma.02G004800	Gm02:519843-524370|+	--	--	3.717	3.361	1.461	2.84633	25.29	25.999	27.027	26.1053	2.129	1.437	2.088	1.88467	31.893	47.861	52.732	44.162
Glyma.02G005000	Gm02:527354-534570|-	--	--	16.991	19.406	21.833	19.41	23.853	25.152	24.471	24.492	20.639	20.584	21.751	20.9913	25.519	27.019	23.819	25.4523
Glyma.02G005100	Gm02:563748-569452|+	--	Plant protein of unknown function (DUF828) with plant pleckstrin homology-like region	9.112	9.776	10.65	9.846	10.728	13.737	13.374	12.613	5.315	9.066	10.095	8.15867	9.617	11.301	10.767	10.5617
Glyma.02G005200	Gm02:574415-579030|+	--	NAD(P)-linked oxidoreductase superfamily protein	1.791	1.317	1.67	1.59267	2.746	2.523	2.968	2.74567	2.484	2.744	2.931	2.71967	2.694	2.611	2.756	2.687
Glyma.02G005400	Gm02:593332-594713|+	--	--	3.982	3.4	4.593	3.99167	0.663	0.831	0.627	0.707	1.877	2.916	2.731	2.508	0.856	0.824	1.046	0.908667
Glyma.02G005500	Gm02:597653-601846|+	--	Lactate/malate dehydrogenase family protein	124.863	136.782	166.553	142.733	170.378	185.278	189.533	181.73	346.39	289.005	246.759	294.051	197.168	190.748	175.481	187.799
Glyma.02G005600	Gm02:604649-606933|-	ATMYB15,ATY19,MYB15	myb domain protein 15	5.289	4.545	4.297	4.71033	2.077	2.355	2.011	2.14767	26.532	20.047	19.58	22.053	3.072	2.48	1.715	2.42233
Glyma.02G005700	Gm02:625689-630598|+	AT-PHH1,ATCRY2,CRY2,FHA,PHH1	cryptochrome 2	9.409	8.848	12.191	10.1493	8.433	7.65	8.408	8.16367	10.937	9.999	9.926	10.2873	9.697	9.79	10.139	9.87533
Glyma.02G005800	Gm02:634071-638792|-	PHT1;7	phosphate transporter 1;7	5.799	4.251	8.619	6.223	95.677	59.259	49.753	68.2297	6.941	11.758	10.96	9.88633	223.146	104.812	168.705	165.554
Glyma.02G006000	Gm02:652960-658599|-	TOPP4	type one serine/threonine protein phosphatase 4	4.232	3.408	3.611	3.75033	7.69	9.932	9.69	9.104	3.518	5.965	5.232	4.905	9.098	4.573	5.725	6.46533
Glyma.02G006200	Gm02:669583-670742|-	ATERF1,ERF1	ethylene response factor 1	2.942	2.125	0.586	1.88433	0.76	0.34	0.385	0.495	1.564	1.949	2.475	1.996	0.329	0.112	0.306	0.249
Glyma.02G006400	Gm02:690396-692905|-	--	--	2.726	4.072	3.877	3.55833	3.521	3.599	3.681	3.60033	3.014	5.004	3.633	3.88367	3.817	4.601	3.241	3.88633
Glyma.02G006500	Gm02:693039-700657|+	ABC1,ATABC1,ATATH10	ABC transporter 1	3.688	4.674	4.097	4.153	5.102	4.579	4.276	4.65233	3.701	3.749	3.953	3.801	4.302	5.209	4.742	4.751
Glyma.02G006600	Gm02:701506-706384|+	--	Pectinacetylesterase family protein	2.195	4.202	3.082	3.15967	4.701	4.08	4.697	4.49267	1.963	4.08	4.026	3.35633	4.612	3.978	2.552	3.714
Glyma.02G006800	Gm02:713449-716186|-	ATMYB61,MYB61	myb domain protein 61	1.076	1.724	1.857	1.55233	1.673	1.72	1.089	1.494	2.84	2.944	2.028	2.604	2.688	2.064	1.598	2.11667
Glyma.02G007400	Gm02:764625-766555|-	--	Chitinase family protein	10.887	9.981	9.304	10.0573	4.261	3.416	4.046	3.90767	20.712	3.49	5.865	10.0223	2.685	2.479	3.648	2.93733
Glyma.02G007500	Gm02:776832-781423|+	AtWRKY42,WRKY42	WRKY family transcription factor	0.962	1.505	2.521	1.66267	3.66	2.414	2.106	2.72667	0.512	0.311	0.379	0.400667	1.861	1.646	2.154	1.887
Glyma.02G007600	Gm02:785485-790174|-	--	Pectin lyase-like superfamily protein	3.457	4.034	3.926	3.80567	6.855	5.537	6.718	6.37	2.502	3.263	2.8	2.855	5.703	6.773	6.197	6.22433
Glyma.02G007700	Gm02:794705-806254|-	AGY1,AtcpSecA	Albino or Glassy Yellow 1	12.515	13.598	14.952	13.6883	18.298	19.118	17.143	18.1863	14.486	17.972	20.252	17.57	19.286	17.764	20.083	19.0443
Glyma.02G007800	Gm02:807059-814750|+	--	Pyridoxal phosphate (PLP)-dependent transferases superfamily protein	0.761	0.902	1.234	0.965667	2.918	3.056	3.146	3.04	1.077	1.228	0.883	1.06267	2.779	2.569	2.629	2.659
Glyma.02G008000	Gm02:822535-829029|-	ABCB4,ATPGP4,MDR4,PGP4	ATP binding cassette subfamily B4	109.692	99.816	30.629	80.0457	56.69	63.219	64.382	61.4303	27.315	33.016	28.53	29.6203	57.006	61.426	56.827	58.4197
Glyma.02G008100	Gm02:831693-834645|+	--	--	1.834	1.803	0.692	1.443	2.663	3.814	3.391	3.28933	0.611	1.197	0.612	0.806667	2.884	2.461	2.753	2.69933
Glyma.02G008200	Gm02:838043-839468|-	ATRL6,RL6,RSM3	RAD-like 6	0.415	1.028	1.186	0.876333	3.417	5.321	8.737	5.825	4.974	1.217	0.741	2.31067	1.654	3.425	4.323	3.134
Glyma.02G008500	Gm02:855303-860388|-	--	Protein kinase superfamily protein	47.54	47.292	16.81	37.214	18.974	25.19	28.505	24.223	77.417	23.87	36.113	45.8	20.617	29.009	30.487	26.7043
Glyma.02G008600	Gm02:870539-878367|+	SPL1,SPL12	squamosa promoter binding protein-like 1 | squamosa promoter-binding protein-like 12	72.037	75.591	70.807	72.8117	83.724	89.425	90.184	87.7777	80.85	82.922	78.845	80.8723	79.617	86.055	84.53	83.4007
Glyma.02G008800	Gm02:882733-884178|+	APG8H,ATG8I,ATG8H	Ubiquitin-like superfamily protein	93.339	110.033	115.109	106.16	128.031	119.255	115.142	120.809	77.087	89.884	92.059	86.3433	123.861	116.579	120.357	120.266
Glyma.02G009000	Gm02:888871-892788|+	--	Polyketide cyclase/dehydrase and lipid transport superfamily protein	6.118	8.198	8.028	7.448	7.993	9.593	8.526	8.704	8.848	12.332	12.197	11.1257	8.391	8.586	6.042	7.673
Glyma.02G009100	Gm02:893161-895856|-	--	Protein phosphatase 2C family protein	36.791	35.53	22.762	31.6943	46.737	57.987	64.272	56.332	70.092	31.267	41.78	47.713	57.537	65.593	67.49	63.54
Glyma.02G009200	Gm02:903232-907738|+	ATSK11,SK 11	shaggy-related kinase 11	58.767	58.991	49.798	55.852	47.94	43.037	40.204	43.727	48.117	48.457	47.171	47.915	45.226	45.26	44.569	45.0183
Glyma.02G009300	Gm02:913374-916116|+	--	Pectin lyase-like superfamily protein	4.952	5.918	10.848	7.23933	5.454	7.48	7.583	6.839	38.87	33.697	29.553	34.04	2.731	5.383	4.58	4.23133
Glyma.02G009400	Gm02:922058-922770|+	--	--	6.651	6.551	4.851	6.01767	16.734	13.321	12.012	14.0223	19.854	21.83	17.748	19.8107	13.351	11.581	12.322	12.418
Glyma.02G009500	Gm02:932111-932898|+	NIMIN-1,NIMIN1	NIM1-interacting 1	18.21	18.678	4.327	13.7383	45.631	38.676	29.584	37.9637	30.677	6.226	8.715	15.206	37.736	39.965	39.492	39.0643
Glyma.02G009600	Gm02:936246-939034|+	ARFA1F,ATARFA1F	ADP-ribosylation factor A1F	167.577	165.72	105.736	146.344	98.306	99.512	99.691	99.1697	161.027	150.003	139.299	150.11	100.338	104.923	94.289	99.85
Glyma.02G009700	Gm02:937176-941636|-	--	Pentatricopeptide repeat (PPR) superfamily protein	3.039	2.853	2.534	2.80867	2.485	2.906	2.404	2.59833	2.693	2.947	2.702	2.78067	2.244	2.532	2.762	2.51267
Glyma.02G009751	Gm02:945648-946971|+	--	--	7.767	5.38	5.353	6.16667	6.629	1.905	4.621	4.385	2.538	1.736	1.972	2.082	1.094	3.381	2.378	2.28433
Glyma.02G009800	Gm02:949795-951381|+	ATMYB2,MYB2	myb domain protein 2	17.374	16.116	9.183	14.2243	6.15	6.409	6.911	6.49	17.57	6.893	8.645	11.036	7.617	7.553	6.871	7.347
Glyma.02G010000	Gm02:953302-954248|-	--	--	0.945	0.562	0.82	0.775667	5.835	3.052	4.792	4.55967	0.478	0.564	1.587	0.876333	3.701	4.02	3.68	3.80033
Glyma.02G010100	Gm02:959893-964241|-	ATGA2OX4,ATGA2OX6,DTA1,GA2OX6	gibberellin 2-oxidase 6	3.073	3.805	2.754	3.21067	2.038	1.897	3.178	2.371	7.302	2.874	3.745	4.64033	2.565	2.994	2.432	2.66367
Glyma.02G010200	Gm02:979070-980776|+	--	--	4.814	5.202	6.112	5.376	4.888	4.381	4.57	4.613	4.536	6.624	5.933	5.69767	4.688	4.724	4.434	4.61533
Glyma.02G010500	Gm02:996506-1000485|-	--	RNA helicase family protein	18.746	18.588	18.752	18.6953	19.81	22.327	23.414	21.8503	19.195	22.726	20.968	20.963	19.524	22.319	21.118	20.987
Glyma.02G010700	Gm02:1016282-1019022|-	--	--	11.372	11.702	12.118	11.7307	12.571	10.759	13.557	12.2957	12.605	12.189	13.621	12.805	10.547	13.484	12.79	12.2737
Glyma.02G010900	Gm02:1023220-1026417|-	ATWRKY23,WRKY23	WRKY DNA-binding protein 23	61.624	52.821	38.679	51.0413	31.785	25.988	22.22	26.6643	57.633	54.916	48.33	53.6263	33.099	26.81	29.627	29.8453
Glyma.02G011000	Gm02:1043080-1043247|+	--	--	3.342	3.279	2.664	3.095	10.977	14.753	16.738	14.156	5.926	3.111	7.39	5.47567	18.606	10.946	10.582	13.378
Glyma.02G011100	Gm02:1047101-1054761|+	--	heme binding	49.01	44.825	42.851	45.562	36.428	35.678	34.297	35.4677	48.3	47.711	44.695	46.902	35.678	36.65	35.333	35.887
Glyma.02G011200	Gm02:1057445-1059126|-	--	Tetratricopeptide repeat (TPR)-like superfamily protein	1.608	1.411	1.2	1.40633	1.227	1.155	1.362	1.248	0.831	1.607	1.126	1.188	0.788	0.734	1.611	1.04433
Glyma.02G011300	Gm02:1057498-1061667|+	--	--	1.061	1.065	1.399	1.175	2.69	2.981	2.155	2.60867	1.092	1.454	1.522	1.356	1.938	2.48	2.854	2.424
Glyma.02G011400	Gm02:1065225-1074682|+	--	Protein kinase superfamily protein	1.729	1.184	1.629	1.514	2.621	2.755	2.418	2.598	1.417	1.694	1.309	1.47333	2.88	2.423	2.599	2.634
Glyma.02G011550	Gm02:1076665-1076907|-	--	--	16.524	22.786	22.848	20.7193	24.496	39.385	24.438	29.4397	23.129	29.898	23.889	25.6387	22.178	24.135	34.019	26.7773
Glyma.02G011600	Gm02:1077723-1079140|-	--	Major facilitator superfamily protein	3.49	4.415	5.888	4.59767	7.032	8.504	6.538	7.358	5.234	8.214	4.79	6.07933	6.613	7.999	6.158	6.92333
Glyma.02G011700	Gm02:1079178-1079595|-	--	--	11.815	9.818	16.07	12.5677	16.403	13.599	20.511	16.8377	15.943	14.977	16.812	15.9107	17.069	19.368	17.431	17.956
Glyma.02G011800	Gm02:1082228-1086663|+	CLPP5,NCLPP1,NCLPP5	nuclear encoded CLP protease 5	14.958	15.735	18.812	16.5017	20.253	18.671	19.392	19.4387	19.8	20.714	20.322	20.2787	17.482	21.348	22.819	20.5497
Glyma.02G011900	Gm02:1091058-1092231|+	--	--	6.041	4.805	7.51	6.11867	4.175	1.87	1.79	2.61167	4.625	6.199	4.646	5.15667	6.026	3.321	3.82	4.389
Glyma.02G012100	Gm02:1101040-1110383|+	EZA1,SDG10,SWN	SET domain-containing protein	15.72	18.874	23.809	19.4677	19.041	20.18	20.992	20.071	30.009	26.338	26.743	27.6967	20.152	20.266	19.31	19.9093
Glyma.02G012300	Gm02:1113149-1116127|-	--	Calcium-dependent phosphotriesterase superfamily protein	4.914	3.579	4.492	4.32833	17.289	11.136	14.833	14.4193	5.737	6.479	6.501	6.239	14.43	15.888	14.893	15.0703
Glyma.02G012400	Gm02:1118628-1118822|+	--	Cytochrome c oxidase subunit Vc family protein	1016.15	1019.5	944.857	993.505	976.679	845.837	856.101	892.872	801.266	904.763	964.183	890.071	885.169	974.228	897.72	919.039
Glyma.02G012700	Gm02:1131794-1133084|-	ATBZIP53,BZIP53	basic region/leucine zipper motif 53	43.194	48.202	38.287	43.2277	37.405	48.903	46.895	44.401	83.66	77.269	79.802	80.2437	40.089	45.613	46.466	44.056
Glyma.02G012800	Gm02:1135999-1147024|+	--	Vps51/Vps67 family (components of vesicular transport) protein	14.304	13.631	10.866	12.9337	8.976	9.4	10.027	9.46767	15.578	15.663	14.559	15.2667	9.346	10.248	9.074	9.556
Glyma.02G012900	Gm02:1148429-1162757|+	--	WD40/YVTN repeat-like-containing domain;Bromodomain	18.194	18.383	19.438	18.6717	22.947	24.325	23.956	23.7427	21.202	23.421	21.906	22.1763	24.989	24.101	24.825	24.6383
Glyma.02G013000	Gm02:1169807-1173294|-	--	RING/FYVE/PHD zinc finger superfamily protein	3.907	3.168	1.464	2.84633	1.374	1.157	1.105	1.212	0.94	0.841	0.831	0.870667	0.694	0.878	0.773	0.781667
Glyma.02G013200	Gm02:1187260-1188426|+	--	--	0.183	0.31	0.317	0.27	1.833	1.545	0.546	1.308	0	0	0	0	2.284	0.948	0.425	1.219
Glyma.02G013300	Gm02:1196391-1200947|+	ATBXL2,BXL2	beta-xylosidase 2	1.058	1.501	2.24	1.59967	10.444	6.122	6.282	7.616	0.408	1.201	1.365	0.991333	10.541	7.995	5.96	8.16533
Glyma.02G013500	Gm02:1225052-1231823|-	--	transcription coactivators	2.351	2.501	1.469	2.107	2.006	2.826	3.01	2.614	2.089	2.501	2.013	2.201	2.127	2.646	2.703	2.492
Glyma.02G013600	Gm02:1233368-1238059|-	PAE2	20S proteasome alpha subunit E2	22.895	23.921	28.567	25.1277	26.185	26.502	24.67	25.7857	21.06	23.475	25.083	23.206	27.163	28.56	26.091	27.2713
Glyma.02G013700	Gm02:1240357-1244013|-	--	alpha/beta-Hydrolases superfamily protein	5.902	6.59	4.793	5.76167	8.56	11.021	13.414	10.9983	33.839	7.653	17.321	19.6043	10.078	19.253	17.937	15.756
Glyma.02G014000	Gm02:1270923-1276966|+	ATPDI11,ATPDIL2-1,MEE30,PDI11,UNE5	thioredoxin family protein	231.183	220.744	132.717	194.881	155.068	145.79	156.396	152.418	171.573	164.533	145.933	160.68	147.588	171.092	157.294	158.658
Glyma.02G014100	Gm02:1276070-1279890|-	--	--	0.929	1.402	1.143	1.158	1.128	1.43	1.376	1.31133	1.287	1.413	1.251	1.317	1.294	1.312	1.091	1.23233
Glyma.02G014200	Gm02:1283031-1290770|+	--	CTP synthase family protein	5.391	5.865	6.97	6.07533	6.099	6.67	6.37	6.37967	9.55	10.063	8.314	9.309	8.589	6.724	7.343	7.552
Glyma.02G014300	Gm02:1291314-1292296|-	--	--	13.151	11.266	1.304	8.57367	1.658	2.795	4.642	3.03167	37.585	5.155	14.282	19.0073	3.132	4.388	5.906	4.47533
Glyma.02G014500	Gm02:1299198-1300101|-	--	Protein of unknown function (DUF3511)	0.836	1.108	0.869	0.937667	1.767	2.905	3.287	2.653	7.908	2.393	4.248	4.84967	2.585	2.206	2.241	2.344
Glyma.02G014800	Gm02:1311415-1314889|-	--	Pyridoxal phosphate (PLP)-dependent transferases superfamily protein	3.877	5.07	6.206	5.051	4.24	5.137	5.623	5	2	2.558	2.964	2.50733	5.948	6.6	7.18	6.576
Glyma.02G015100	Gm02:1326446-1327435|+	--	winged-helix DNA-binding transcription factor family protein	8.25	8.5	10.62	9.12333	10.938	10.336	11.546	10.94	5.763	8.609	10.629	8.33367	11.646	12.743	12.579	12.3227
Glyma.02G015200	Gm02:1333112-1334133|+	--	--	3.579	4.818	6.525	4.974	7.084	7.426	6.029	6.84633	7.562	4.693	6.461	6.23867	10.72	7.099	7.127	8.31533
Glyma.02G015300	Gm02:1347984-1352525|+	GATL7	galacturonosyltransferase-like 7	5	7.052	7.046	6.366	6.763	6.294	5.995	6.35067	12.484	12.081	10.026	11.5303	8.38	6.441	5.308	6.70967
Glyma.02G015500	Gm02:1376169-1382964|+	--	P-loop nucleoside triphosphate hydrolases superfamily protein with CH (Calponin Homology) domain	1.544	1.943	1.516	1.66767	4.256	3.634	3.462	3.784	1.222	1.471	1.864	1.519	4.635	3.832	3.362	3.943
Glyma.02G015600	Gm02:1386899-1391346|-	--	Pectin lyase-like superfamily protein	15.913	16.07	20.318	17.4337	13.996	11.297	11.878	12.3903	20.231	21.531	17.385	19.7157	12.248	13.602	13.234	13.028
Glyma.02G015700	Gm02:1401992-1407392|+	FUM1	fumarase 1	29.428	29.806	31.683	30.3057	32.703	34.849	33.52	33.6907	30.972	32.06	33.972	32.3347	35.725	35.483	33.334	34.8473
Glyma.02G015900	Gm02:1425408-1427493|-	--	Ribosomal protein L19e family protein	31.351	26.314	27.598	28.421	24.535	27.094	25.305	25.6447	25.311	31.18	29.94	28.8103	26.749	26.049	26.189	26.329
Glyma.02G016000	Gm02:1429996-1431891|-	--	Ribosomal protein L19e family protein	41.746	44.57	42.627	42.981	39.858	48.805	45.788	44.817	58.235	71.489	61.234	63.6527	38.35	50.108	41.63	43.3627
Glyma.02G016100	Gm02:1434651-1436355|-	HRE2	Integrase-type DNA-binding superfamily protein	73.81	65.106	9.232	49.3827	12.715	26.489	31.483	23.5623	391.571	121.244	154.234	222.35	22.376	29.823	27.7	26.633
Glyma.02G016200	Gm02:1440673-1441969|+	--	Pollen Ole e 1 allergen and extensin family protein	0.392	2.379	1.959	1.57667	0	0.119	0.202	0.107	0	0.77	1.011	0.593667	0.804	0.343	0.075	0.407333
Glyma.02G016400	Gm02:1457661-1460690|-	AtGH9B13,GH9B13	glycosyl hydrolase 9B13	0.768	1.893	1.648	1.43633	0.886	1.197	0.867	0.983333	0.117	0.989	1.266	0.790667	1.314	0.858	0.411	0.861
Glyma.02G016600	Gm02:1478764-1481352|+	ATPMEPCRB	Plant invertase/pectin methylesterase inhibitor superfamily	182.491	186.404	2.681	123.859	0.392	0.566	0.061	0.339667	0.247	0.661	0.944	0.617333	0.146	0.187	0.271	0.201333
Glyma.02G016900	Gm02:1493444-1494315|+	--	Protein of unknown function, DUF538	35.282	33.31	35.5	34.6973	33.357	30.059	32.287	31.901	33.555	38.12	37.095	36.2567	30.787	29.608	29.187	29.8607
Glyma.02G017000	Gm02:1497778-1498819|+	--	Protein of unknown function, DUF538	5.591	2.637	2.609	3.61233	1.853	1.661	2.067	1.86033	2.716	3.867	2.953	3.17867	1.57	2.554	1.949	2.02433
Glyma.02G017100	Gm02:1503014-1504741|-	AtLEA5,SAG21	senescence-associated gene 21	48.24	40.599	17.281	35.3733	13.055	14.773	18.67	15.4993	103.082	49.77	74.234	75.6953	28.002	20.602	31.895	26.833
Glyma.02G017200	Gm02:1510111-1514519|+	APP,ATPARP1,PARP1,PP	poly(ADP-ribose) polymerase	4.04	4.531	4.561	4.37733	3.216	3.735	2.837	3.26267	2.371	3.726	5.719	3.93867	3.532	3.263	4.227	3.674
Glyma.02G017400	Gm02:1522948-1531738|+	ATGCP4,GCP4	GAMMA-TUBULIN COMPLEX PROTEIN 4	2.322	2.694	3.016	2.67733	4.458	4.652	3.77	4.29333	3.291	3.953	3.163	3.469	3.012	4.083	3.665	3.58667
Glyma.02G017500	Gm02:1533108-1536792|-	PHR2	photolyase/blue-light receptor 2	16.029	16.363	17.273	16.555	18.878	16.854	18.774	18.1687	19.763	22.419	18.176	20.1193	18.292	18.351	15.891	17.5113
Glyma.02G017800	Gm02:1543429-1546099|-	--	Ribosomal L22e protein family	65.075	61.437	68.413	64.975	62.918	62.819	68.678	64.805	91.259	106.594	99.488	99.1137	54.03	67.768	60.219	60.6723
Glyma.02G017851	Gm02:1546106-1548116|+	ATOEP16-4	Mitochondrial import inner membrane translocase subunit Tim17/Tim22/Tim23 family protein	2.024	1.806	2.072	1.96733	2.314	1.584	2.016	1.97133	1.071	2.185	2.051	1.769	1.468	1.932	1.367	1.589
Glyma.02G018000	Gm02:1556990-1561156|-	ATUXS2,AUD1,UXS2	NAD(P)-binding Rossmann-fold superfamily protein	57.018	61.809	71.321	63.3827	64.228	56.806	60.734	60.5893	88.008	85.217	84.025	85.75	74.089	68.609	60.881	67.8597
Glyma.02G018100	Gm02:1572990-1574161|-	--	--	2.361	2.531	2.473	2.455	3.54	3.94	2.664	3.38133	2.354	2.422	3.143	2.63967	2.857	2.884	3.081	2.94067
Glyma.02G018200	Gm02:1574531-1575981|-	--	complex 1 family protein / LVR family protein	19.923	17.033	23.368	20.108	21.577	19.543	23.087	21.4023	21.842	28.581	31.817	27.4133	19.511	19.246	20.459	19.7387
Glyma.02G018300	Gm02:1577175-1581403|-	--	--	14.324	13.367	16.744	14.8117	19.62	21.742	21.158	20.84	29.244	21.015	21.822	24.027	18.994	20.471	21.706	20.3903
Glyma.02G018450	Gm02:1584324-1585439|+	EID1	F-box family protein	7.119	6.08	7.423	6.874	6.483	6.751	5.217	6.15033	21.773	8.226	10.543	13.514	4.903	5.686	5.028	5.20567
Glyma.02G018500	Gm02:1584345-1585637|-	--	--	0.332	0.339	0	0.223667	0	0.534	0.604	0.379333	2.028	1.72	0.322	1.35667	1.085	0.31	0.673	0.689333
Glyma.02G018700	Gm02:1590992-1596589|+	BGLU11	beta glucosidase 11	13.672	9.164	15.415	12.7503	26.469	19.002	19.318	21.5963	7.707	7.844	9.255	8.26867	15.61	18.268	20.635	18.171
Glyma.02G018801	Gm02:1598854-1605218|-	APAO,ATPAO1,PAO1	polyamine oxidase 1	0.929	0.581	0.793	0.767667	1.239	1.384	1.698	1.44033	0.376	0.451	0.321	0.382667	1.24	1.684	1.704	1.54267
Glyma.02G019000	Gm02:1640078-1643797|+	--	RNA-binding (RRM/RBD/RNP motifs) family protein	18.696	20.388	20.224	19.7693	26.817	25.899	27.365	26.6937	18.644	21.098	17.923	19.2217	25.242	27.02	29.005	27.089
Glyma.02G019100	Gm02:1664826-1667972|+	ATHB13	Homeobox-leucine zipper protein family	15.783	15.281	19.104	16.7227	20.073	14.508	18.384	17.655	21.379	24.243	20.832	22.1513	19.287	18.336	17.181	18.268
Glyma.02G019300	Gm02:1698250-1705248|+	AtMYB88,MYB88	myb domain protein 88	1.607	2.255	2.361	2.07433	3.355	4.162	3.884	3.80033	1.084	1.769	1.388	1.41367	3.989	4.645	3.611	4.08167
Glyma.02G019400	Gm02:1706512-1710459|-	ATUTR3,UTR3	UDP-galactose transporter 3	39.806	35.312	16.284	30.4673	12.65	12.05	12.925	12.5417	18.15	22.105	20.681	20.312	11.918	14.434	12.186	12.846
Glyma.02G019500	Gm02:1720655-1724241|+	APK2B	protein kinase 2B	31.191	31.469	23.889	28.8497	42.928	44.29	44.696	43.9713	29.984	20.124	22.029	24.0457	48.093	50.663	50.925	49.8937
Glyma.02G019700	Gm02:1786263-1791609|-	IQD28	IQ-domain 28	10.215	11.334	11.371	10.9733	14.389	13.824	12.842	13.685	9.896	10.442	10.462	10.2667	13.815	14.062	13.494	13.7903
Glyma.02G019800	Gm02:1794844-1798471|+	--	Leucine-rich repeat protein kinase family protein	0.515	0.434	0.681	0.543333	0.999	0.664	1.409	1.024	0.406	0.687	0.713	0.602	0.997	1.451	1.401	1.283
Glyma.02G019900	Gm02:1796987-1803503|-	ATWHY1,PTAC1,WHY1	ssDNA-binding transcriptional regulator	2.374	2.453	2.785	2.53733	3.724	3.109	3.07	3.301	3.251	2.867	3.844	3.32067	2.873	3.6	3.231	3.23467
Glyma.02G020000	Gm02:1806310-1809803|-	ATUBC1,UBC1	ubiquitin carrier protein 1	44.404	34.713	70.845	49.9873	39.397	57.567	43.768	46.9107	28.97	60.044	81.489	56.8343	44.831	42.093	49.461	45.4617
Glyma.02G020100	Gm02:1813522-1815567|+	--	Pentatricopeptide repeat (PPR) superfamily protein	0.892	1.137	1.057	1.02867	0.598	0.89	0.835	0.774333	0.931	1.544	1.66	1.37833	0.757	0.648	0.608	0.671
Glyma.02G020200	Gm02:1815568-1819297|-	--	Cystathionine beta-synthase (CBS) protein	0.676	0.646	1.294	0.872	0.816	0.464	0.563	0.614333	0.769	1.2	1.324	1.09767	0.493	0.767	0.543	0.601
Glyma.02G020300	Gm02:1820264-1828766|-	ATWRKY72,WRKY72	WRKY DNA-binding protein 72	1.714	1.796	2.17	1.89333	0.225	0.747	0.488	0.486667	0.787	0.557	0.452	0.598667	0.544	0.732	0.398	0.558
Glyma.02G020400	Gm02:1836825-1841828|-	ATWHY1,PTAC1,WHY1	ssDNA-binding transcriptional regulator	9.913	8.113	11.847	9.95767	15.246	15.331	16.334	15.637	9.927	11.423	10.465	10.605	15.836	14.427	15.694	15.319
Glyma.02G020800	Gm02:1859498-1868487|-	--	Protein of unknown function (DUF1664)	16.601	20.088	21.976	19.555	24.107	25.424	23.259	24.2633	25.521	25.013	22.905	24.4797	24.916	25.006	24.482	24.8013
Glyma.02G021100	Gm02:1875340-1877713|+	--	HMG-box (high mobility group) DNA-binding family protein	8.24	5.838	1.976	5.35133	2.1	1.437	1.93	1.82233	2.217	2.913	3.171	2.767	1.938	1.342	1.467	1.58233
Glyma.02G021300	Gm02:1882337-1882489|-	--	--	7.803	7.569	1.582	5.65133	0	0	3.308	1.10267	30.188	1.849	12.04	14.6923	2.013	3.256	3.559	2.94267
Glyma.02G021400	Gm02:1882648-1885616|-	ATHIR1,HIR1	SPFH/Band 7/PHB domain-containing membrane-associated protein family	9.36	8.668	4.215	7.41433	7.202	8.173	8.515	7.96333	15.349	7.023	9.495	10.6223	5.842	8.033	6.794	6.88967
Glyma.02G021600	Gm02:1895471-1899868|+	--	--	75.715	81.191	63.847	73.5843	94.363	91.041	84.482	89.962	61.736	60.664	54.628	59.0093	91.041	92.939	94.794	92.9247
Glyma.02G021700	Gm02:1902176-1906420|-	--	Protein kinase superfamily protein	17.102	17.79	21.718	18.87	20.517	20.81	20.243	20.5233	18.764	21.357	19.597	19.906	20.518	20.569	21.519	20.8687
Glyma.02G021900	Gm02:1919195-1929952|-	--	--	6.055	6.318	5.629	6.00067	7.069	6.952	6.932	6.98433	5.66	5.666	6.288	5.87133	6.01	6.184	6.287	6.16033
Glyma.02G022000	Gm02:1937817-1942159|+	PLP,PLPA,PLPB,PLPC	PAS/LOV protein B	35.243	43.907	25.607	34.919	24.863	28.964	22.998	25.6083	29.709	27.471	31.524	29.568	25.373	22.282	25.559	24.4047
Glyma.02G022200	Gm02:1947730-1954379|-	ATNRT1:2,NRT1:2,NTL1	nitrate transporter 1:2	17.647	15.123	2.601	11.7903	16.278	17.425	14.294	15.999	0.497	0.818	0.999	0.771333	11.417	15.617	15.416	14.15
Glyma.02G022300	Gm02:1994016-1996212|+	ATHB-1,ATHB1,HAT5,HB-1,HD-ZIP-1	homeobox 1	24.944	23.454	29.445	25.9477	62.205	59.514	60.181	60.6333	28.341	29.793	27.377	28.5037	49.428	50.259	55.183	51.6233
Glyma.02G022351	Gm02:2015726-2017748|+	ATHB54,HB54	homeobox protein 54	16.909	15.223	15.175	15.769	19.363	22.067	20.727	20.719	13.812	17.904	14.474	15.3967	17.381	18.123	19.349	18.2843
Glyma.02G022400	Gm02:2019257-2022481|+	--	Regulator of chromosome condensation (RCC1) family protein	3.218	4.403	3.444	3.68833	7.281	7.403	7.091	7.25833	4.016	4.025	3.235	3.75867	7.903	7.097	7.707	7.569
Glyma.02G022500	Gm02:2022668-2028740|-	--	5\'-AMP-activated protein kinase-related	2.245	2.612	2.662	2.50633	2.426	2.129	2.191	2.24867	2.907	3.394	3.504	3.26833	2.744	2.349	2.691	2.59467
Glyma.02G022700	Gm02:2043037-2047923|+	NRT1.7	nitrate transporter 1.7	44.465	45.436	47.636	45.8457	34.765	39.405	41.444	38.538	29.401	36.367	25.73	30.4993	35.183	25.504	26.46	29.049
Glyma.02G022800	Gm02:2057332-2064142|+	--	glycine-rich protein	25.312	24.81	28.802	26.308	30.306	31.593	31.928	31.2757	35.433	38.273	33.705	35.8037	32.883	35.013	32.738	33.5447
Glyma.02G022900	Gm02:2062057-2063004|+	--	--	1.023	1.203	1.365	1.197	0.971	1.866	1.337	1.39133	2.768	2.496	2.189	2.48433	1.428	1.649	1.564	1.547
Glyma.02G023100	Gm02:2077817-2078875|+	ATH2,ATTRX2,ATTRXH2,TRX2,TRXH2	thioredoxin 2	0.404	0.824	0.436	0.554667	1.681	1.509	1.617	1.60233	0.122	0.515	1.062	0.566333	1.822	0.822	0.599	1.081
Glyma.02G023400	Gm02:2092731-2094137|+	ATH2,ATTRX2,ATTRXH2,TRX2,TRXH2	thioredoxin 2	24.533	22.017	14.906	20.4853	21.267	19.668	22.692	21.209	9.874	27.473	21.305	19.5507	18.846	15.6	13.307	15.9177
Glyma.02G023500	Gm02:2094279-2096499|-	--	DNAJ heat shock family protein	37.535	31.251	42.963	37.2497	66.345	72.604	63.138	67.3623	47.495	33.596	49.937	43.676	73.338	61.807	79.541	71.562
Glyma.02G023800	Gm02:2112379-2114197|-	RPP5	Disease resistance protein (TIR-NBS-LRR class) family	92.298	81.624	85.696	86.5393	31.007	25.336	23.317	26.5533	162.342	87.984	115.004	121.777	53.531	35.615	46.638	45.2613
Glyma.02G023900	Gm02:2114976-2116210|+	--	Disease resistance protein (TIR-NBS-LRR class) family	86.258	83	52.31	73.856	20.553	16.187	12.693	16.4777	71.109	60.142	75.456	68.9023	23.298	16.866	21.122	20.4287
Glyma.02G024000	Gm02:2117296-2119961|+	--	disease resistance protein (TIR-NBS-LRR class), putative	1.704	2.606	3.195	2.50167	1.944	1.184	1.224	1.45067	6.108	4.749	6.88	5.91233	4.124	1.488	2.473	2.695
Glyma.02G024200	Gm02:2126007-2134045|-	--	Actin cross-linking protein	26.186	24.8	17.526	22.8373	18.529	15.365	13.795	15.8963	62.842	15.497	35.843	38.0607	17.74	18.039	24.766	20.1817
Glyma.02G024400	Gm02:2145325-2147943|+	--	Protein kinase superfamily protein	5.275	4.71	5.777	5.254	10.182	11.123	9.968	10.4243	4.948	5.319	5.118	5.12833	11.736	11.42	10.058	11.0713
Glyma.02G024500	Gm02:2148555-2154973|-	--	Tetratricopeptide repeat (TPR)-like superfamily protein	10.842	10.918	16.487	12.749	15.544	12.596	13.186	13.7753	13.453	12.692	14.026	13.3903	16.238	12.976	13.947	14.387
Glyma.02G024600	Gm02:2157853-2164615|-	ATGSTU18,GST29,GSTU18	glutathione S-transferase TAU 18	107.081	118.995	220.966	149.014	71.968	49.699	52.544	58.0703	67.858	55.165	67.861	63.628	50.166	50.996	47.154	49.4387
Glyma.02G024800	Gm02:2170376-2171800|-	ATGSTU17,ERD9,GST30,GST30B	Glutathione S-transferase family protein	11.061	15.693	24.451	17.0683	8.217	6.567	5.135	6.63967	9.432	9.335	9.741	9.50267	5.597	5.061	4.269	4.97567
Glyma.02G024900	Gm02:2177337-2179304|+	--	Putative membrane lipoprotein	0.917	1.785	1.272	1.32467	3.379	4.452	3.233	3.688	1.319	2.531	2.491	2.11367	3.863	2.19	2.591	2.88133
Glyma.02G025000	Gm02:2181637-2186936|-	--	Galactosyltransferase family protein	4.704	5.627	5.786	5.37233	8.5	8.137	8.846	8.49433	10.312	9.652	7.849	9.271	6.936	7.01	5.811	6.58567
Glyma.02G025200	Gm02:2211185-2216461|-	CW14	Protein of unknown function (DUF1336)	41.048	37.943	20.319	33.1033	13.305	13.36	12.881	13.182	17.983	19.479	19.317	18.9263	13.283	11.89	11.294	12.1557
Glyma.02G025400	Gm02:2249849-2253724|+	BPE,BPEp,BPEub,ZCW32	BIG PETAL P	0.618	0.958	0.818	0.798	0.836	0.898	1.659	1.131	0.915	1.063	1.629	1.20233	1.07	0.908	0.617	0.865
Glyma.02G025500	Gm02:2258203-2261685|+	BPE,BPEp,BPEub,ZCW32	BIG PETAL P	3.353	3.155	3.042	3.18333	5.275	6.031	6.952	6.086	4.722	5.189	5.038	4.983	5.397	5.784	4.455	5.212
Glyma.02G025600	Gm02:2264029-2266873|-	SHW1	short hypocotyl in white light1	9.084	8.833	8.978	8.965	11.634	13.498	12.441	12.5243	8.895	9.289	8.906	9.03	11.588	13.881	11.235	12.2347
Glyma.02G025700	Gm02:2284088-2286283|+	CLE26	CLAVATA3/ESR-RELATED 26	12.711	10.091	14.891	12.5643	20.719	28.441	26.117	25.0923	6.301	14.228	14.688	11.739	16.839	15.523	18.594	16.9853
Glyma.02G025800	Gm02:2286300-2286633|+	--	--	11.023	9.602	13.874	11.4997	20.095	26.05	24.557	23.5673	8.477	8.861	16.234	11.1907	13.389	13.129	14.719	13.7457
Glyma.02G025900	Gm02:2296644-2300666|+	PP2A-2	protein phosphatase 2A-2	58.937	52.897	48.854	53.5627	41.906	46.738	45.705	44.783	46.726	49.46	44.062	46.7493	45.451	46.368	46.997	46.272
Glyma.02G026000	Gm02:2303784-2307049|-	--	--	13.475	14.561	14.285	14.107	12.824	13.205	14.396	13.475	13.674	14.892	11.556	13.374	12.989	12.936	11.685	12.5367
Glyma.02G026100	Gm02:2309421-2310092|-	--	--	1.174	2.496	2.982	2.21733	0.981	0.125	0.532	0.546	0.417	1.347	0.854	0.872667	0.214	0.77	0.661	0.548333
Glyma.02G026300	Gm02:2323508-2326115|-	--	myb-like transcription factor family protein	26.021	28.028	26.111	26.72	50.871	58.406	73.87	61.049	79.697	57.421	48.259	61.7923	48.058	56.527	50.388	51.6577
Glyma.02G026400	Gm02:2331272-2337054|+	CCB4	cofactor assembly of complex C	1.607	1.949	1.325	1.627	1.74	2.388	3.368	2.49867	6.45	3.397	2.302	4.04967	2.387	2.281	1.872	2.18
Glyma.02G026500	Gm02:2339350-2341476|-	--	Domain of unknown function (DUF23)	39.21	33.676	36.953	36.613	12.597	16.638	17.614	15.6163	37.848	38.294	36.225	37.4557	11.643	15.128	14.419	13.73
Glyma.02G026600	Gm02:2352656-2359220|-	--	ARM repeat superfamily protein	0.973	1.564	1.277	1.27133	1.969	2.523	1.837	2.10967	2.752	2.469	1.91	2.377	2.032	1.993	1.488	1.83767
Glyma.02G026700	Gm02:2373221-2390442|+	SNL4	SIN3-like 4	23.611	24.435	24.076	24.0407	32.317	33.332	33.423	33.024	29.858	29.225	28.949	29.344	33.794	33.479	34.795	34.0227
Glyma.02G026800	Gm02:2393529-2398900|+	AT-E1 ALPHA,E1 ALPHA	pyruvate dehydrogenase complex E1 alpha subunit	31.842	33.674	39.149	34.8883	43.937	43.145	44.528	43.87	42.844	37.765	35.946	38.8517	46.82	49.239	47.795	47.9513
Glyma.02G026900	Gm02:2415480-2417390|+	GATL9,LGT8	glucosyl transferase family 8	3.334	3.933	2.879	3.382	8.099	10.76	11.704	10.1877	8.209	4.611	4.185	5.66833	10.398	13.753	10.909	11.6867
Glyma.02G027000	Gm02:2419025-2419953|-	GLP7	germin-like protein 7	1.291	1.811	1.19	1.43067	15.438	15.12	13.064	14.5407	0	1.239	0.852	0.697	21.969	12.865	10.105	14.9797
Glyma.02G027100	Gm02:2420837-2426224|+	--	--	4.694	6.515	7.747	6.31867	19.175	20.14	20.922	20.079	6.784	7.184	6.865	6.94433	17.688	21.254	20.519	19.8203
Glyma.02G027200	Gm02:2425207-2429789|-	ATFH8,FH8	formin 8	1.223	1.084	1.261	1.18933	1.098	1.134	1.017	1.083	0.743	1.098	1.191	1.01067	0.99	0.916	1.256	1.054
Glyma.02G027400	Gm02:2440894-2442398|-	ARR3	response regulator 3	3.245	2.627	2.49	2.78733	7.689	9.692	6.694	8.025	1.226	2.199	1.662	1.69567	7.558	6.123	5.566	6.41567
Glyma.02G027500	Gm02:2447181-2451843|+	--	zinc ion binding	6.009	6.054	7.996	6.68633	11.134	13.153	11.584	11.957	7.153	6.102	7.151	6.802	9.383	13.649	11.023	11.3517
Glyma.02G027600	Gm02:2453900-2458727|+	--	--	11.818	15.337	15.784	14.313	26.457	28.125	25.737	26.773	14.749	11.921	12.988	13.2193	22.087	26.335	25.692	24.7047
Glyma.02G027800	Gm02:2471063-2472474|+	--	Matrixin family protein	18.881	11.087	20.541	16.8363	6.257	7.647	8.74	7.548	42.095	17.265	22.76	27.3733	9.033	7.32	9.522	8.625
Glyma.02G027900	Gm02:2477724-2478955|+	MMP	matrix metalloproteinase	0.285	0.058	0.05	0.131	0	0.045	0	0.015	2.287	4.214	2.193	2.898	0.122	0.052	0.114	0.096
Glyma.02G028051	Gm02:2499628-2500662|+	--	Matrixin family protein	0.511	0.139	0.449	0.366333	0	0	0.051	0.017	13.294	19.286	19.617	17.399	0	0.064	0	0.0213333
Glyma.02G028100	Gm02:2512746-2516609|+	--	Matrixin family protein	0.125	0.148	0.182	0.151667	0.043	0.026	0.019	0.0293333	3.376	5.211	4	4.19567	0	0	0	0
Glyma.02G028400	Gm02:2559088-2559757|+	--	--	389.55	371.233	10.789	257.191	0.436	0.686	0.665	0.595667	1751.49	1182.35	898.453	1277.43	0.529	0.225	0.738	0.497333
Glyma.02G028600	Gm02:2586542-2588021|+	--	Matrixin family protein	6.78	6.13	1.522	4.81067	0.369	0.479	0.581	0.476333	270.527	322.331	290.447	294.435	0.445	0.128	0.416	0.329667
Glyma.02G028633	Gm02:2593696-2594613|+	--	--	1.311	0.334	0.853	0.832667	0	0.13	0	0.0433333	1.291	1.257	1.753	1.43367	0	0.075	0.081	0.052
Glyma.02G028666	Gm02:2595514-2595612|-	--	--	0	0	2.19	0.73	0	0	0	0	0	8.496	0	2.832	0	0	0	0
Glyma.02G028700	Gm02:2596754-2598305|+	--	Matrixin family protein	43.601	23.564	47.373	38.1793	22.464	14.374	16.936	17.9247	309.837	399.238	346.607	351.894	17.949	22.921	26.724	22.5313
Glyma.02G028800	Gm02:2607720-2609824|+	--	Matrixin family protein	3.807	1.922	0.326	2.01833	0.055	0.472	0.084	0.203667	40.942	13	9.933	21.2917	0.033	0.057	0.062	0.0506667
Glyma.02G029200	Gm02:2643223-2644773|+	--	Transducin/WD40 repeat-like superfamily protein	19.419	16.828	13.886	16.711	17.675	23.619	27.432	22.9087	96.685	44.529	65.146	68.7867	25.466	29.716	30.586	28.5893
Glyma.02G029300	Gm02:2667922-2674897|+	--	Sterile alpha motif (SAM) domain-containing protein	20.555	21.388	20.555	20.8327	25.396	25.47	25.257	25.3743	20.767	26.012	22.344	23.041	25.543	24.483	23.572	24.5327
Glyma.02G029400	Gm02:2680340-2681532|+	--	C2H2 and C2HC zinc fingers superfamily protein	17.597	10.763	20.968	16.4427	6.355	4.986	6.44	5.927	4.537	6.689	9.173	6.79967	2.67	3.1	2.783	2.851
Glyma.02G029600	Gm02:2700695-2705430|+	ARL1	ARG1-like 1	18.592	19.773	19.644	19.3363	30.604	26.839	29.677	29.04	22.809	22.757	22.026	22.5307	28.823	32.434	34.422	31.893
Glyma.02G029800	Gm02:2711624-2722581|+	emb2004	RNI-like superfamily protein	3.444	3.044	3.963	3.48367	4.958	5.179	5.408	5.18167	4.747	6.052	4.983	5.26067	4.86	5.871	4.788	5.173
Glyma.02G029900	Gm02:2739996-2742353|+	UGT74B1	UDP-glucosyl transferase 74B1	14.413	13.815	0.033	9.42033	0.067	0	0.034	0.0336667	0.092	0.078	0.145	0.105	0	0.069	0	0.023
Glyma.02G030000	Gm02:2749584-2754747|-	--	NB-ARC domain-containing disease resistance protein	4.581	4.786	6.197	5.188	5.889	5.468	5.523	5.62667	6.683	5.482	6.113	6.09267	6.695	6.96	7.024	6.893
Glyma.02G030100	Gm02:2756738-2760714|-	--	RNA-binding (RRM/RBD/RNP motifs) family protein	1.94	1.78	2.064	1.928	1.937	1.856	1.75	1.84767	1.889	1.878	2.282	2.01633	1.088	1.933	2.063	1.69467
Glyma.02G030200	Gm02:2778235-2781842|+	ATCYCD1;1,CYCD1;1	CYCLIN D1;1	2.666	2.161	1.723	2.18333	8.414	11.636	10.727	10.259	2.9	2.694	4.132	3.242	7.737	10.181	8.705	8.87433
Glyma.02G030300	Gm02:2790653-2799698|-	--	--	1.288	1.219	1.643	1.38333	1.391	0.915	1.036	1.114	1.958	0.804	0.886	1.216	1.188	0.72	1.105	1.00433
Glyma.02G030400	Gm02:2794605-2794844|-	--	--	4.633	3.121	2.537	3.43033	7.089	3.511	11.232	7.27733	7.311	2.922	2.797	4.34333	4.709	3.259	3.635	3.86767
Glyma.02G030500	Gm02:2796318-2798518|+	--	RNI-like superfamily protein	4.827	5.126	5.553	5.16867	3.311	4.36	4.501	4.05733	3.296	4.301	2.949	3.51533	4.643	3.373	3.483	3.833
Glyma.02G030800	Gm02:2813536-2815266|-	--	--	10.397	9.543	9.882	9.94067	7.92	9.142	9.176	8.746	6.623	10.903	11.448	9.658	10.525	8.926	10.289	9.91333
Glyma.02G030900	Gm02:2831205-2834464|-	ATSMO2,SMO2-1	sterol 4-alpha-methyl-oxidase 2-1	8.992	11.701	12.879	11.1907	12.007	9.707	11.572	11.0953	17.828	18.837	16.756	17.807	9.189	10.307	11.841	10.4457
Glyma.02G031800	Gm02:2900787-2902992|-	TBL27	TRICHOME BIREFRINGENCE-LIKE 27	5.151	5.51	5.388	5.34967	3.052	3.508	3.523	3.361	3.944	6.631	6.162	5.579	3.937	2.972	2.604	3.171
Glyma.02G031900	Gm02:2906441-2908658|+	TBL27	TRICHOME BIREFRINGENCE-LIKE 27	3.686	3.68	5.357	4.241	3.765	4.409	4.192	4.122	13.274	14.114	10.29	12.5593	4.017	4.427	3.968	4.13733
Glyma.02G032100	Gm02:2910613-2917953|+	--	Acyl-CoA N-acyltransferases (NAT) superfamily protein	3.9	3.724	3.597	3.74033	6.068	6.819	5.934	6.27367	6.242	6.79	6.446	6.49267	4.604	6.27	6.428	5.76733
Glyma.02G032200	Gm02:2918341-2922688|-	--	Protein kinase superfamily protein	1.189	2.154	2.127	1.82333	4.962	4.039	4.339	4.44667	2.243	2.664	2.347	2.418	5.262	3.646	3.769	4.22567
Glyma.02G032600	Gm02:2963849-2967804|-	--	nodulin MtN21 /EamA-like transporter family protein	0.65	0.401	0.948	0.666333	1.262	1.347	0.939	1.18267	0.171	0.41	0.474	0.351667	1.828	1.411	1.71	1.64967
Glyma.02G032800	Gm02:3009708-3021122|-	--	Threonyl-tRNA synthetase	18.629	20.27	24.603	21.1673	21.728	20.285	21.734	21.249	28.573	32.749	28.499	29.9403	22.266	23.167	22.973	22.802
Glyma.02G033001	Gm02:3033720-3036194|+	--	disease resistance protein (TIR-NBS-LRR class), putative	0.787	0.826	0.908	0.840333	1.141	1.007	1.032	1.06	0.444	0.588	0.756	0.596	1.254	0.521	0.774	0.849667
Glyma.02G033100	Gm02:3038135-3038956|+	--	--	8.229	10.42	9.744	9.46433	10.799	10.661	10.71	10.7233	8.538	9.657	10.916	9.70367	10.465	8.581	10.4	9.81533
Glyma.02G033300	Gm02:3050811-3063328|-	--	Adaptor protein complex AP-1, gamma subunit	25.28	25.599	24.949	25.276	25.177	26.414	24.215	25.2687	28.845	27.334	26.736	27.6383	26.244	25.62	27.219	26.361
Glyma.02G033400	Gm02:3066698-3070131|-	--	NHL domain-containing protein	2.859	4.063	3.547	3.48967	3.684	3.126	2.775	3.195	6.6	6.185	4.154	5.64633	3.72	3.292	2.254	3.08867
Glyma.02G033500	Gm02:3079570-3085145|-	ATTPS9,TPS9,ATTPS8,ATTPSC,TPS8	trehalose-phosphatase/synthase 9 | trehalose-6-phosphatase synthase S8	14.808	18.158	17.345	16.7703	33.31	33.689	27.965	31.6547	12.284	16.576	17.706	15.522	36.927	29.774	35.422	34.041
Glyma.02G033600	Gm02:3093858-3098738|-	KUP6	K+ uptake permease 6	14.111	15.63	17.374	15.705	34.615	30.948	33.235	32.9327	17.146	22.939	21.059	20.3813	33.436	36.52	35.392	35.116
Glyma.02G033700	Gm02:3114286-3115104|-	ACBP2	acyl-CoA binding protein 2	13.221	14.407	15.78	14.4693	22.029	22.999	28.196	24.408	29.207	26.01	23.243	26.1533	23.344	23.753	24.907	24.0013
Glyma.02G033800	Gm02:3113916-3114077|-	--	--	46.55	63.052	59.865	56.489	29.457	38.113	37.237	34.9357	48.6	55.042	71.289	58.3103	43.491	48.638	38.616	43.5817
Glyma.02G033900	Gm02:3122618-3125794|-	SPDS1	spermidine synthase 1	31.706	40.363	39.601	37.2233	34.694	34.491	33.314	34.1663	40.963	50.399	40.855	44.0723	35.347	36.514	36.706	36.189
Glyma.02G034000	Gm02:3138444-3143171|+	ALDH2B,ALDH2B7	aldehyde dehydrogenase 2B7	53.046	60.172	51.541	54.9197	43.447	34.283	32.553	36.761	18.866	24.729	34.162	25.919	37.251	35.834	35.998	36.361
Glyma.02G034051	Gm02:3144010-3145705|-	--	--	5.346	7.043	6.712	6.367	10.143	9.675	8.373	9.397	4.864	7.74	6.489	6.36433	11.687	9.031	10.005	10.241
Glyma.02G034100	Gm02:3145858-3148261|-	--	Disease resistance protein (TIR-NBS-LRR class) family	4.243	2.545	2.332	3.04	3.261	3.168	2.632	3.02033	1.668	2.56	2.219	2.149	2.876	2.571	3.112	2.853
Glyma.02G034200	Gm02:3148964-3151518|+	--	ARM repeat superfamily protein	0.599	0.968	0.414	0.660333	3.039	4.234	4.949	4.074	12.447	2.268	6.318	7.011	5.81	6.685	8.294	6.92967
Glyma.02G034300	Gm02:3153902-3160049|-	--	splicing factor PWI domain-containing protein / RNA recognition motif (RRM)-containing protein	46.07	46.906	49.052	47.3427	49.574	51.193	50.5	50.4223	38.358	53.212	53.3	48.29	47.866	45.608	43.734	45.736
Glyma.02G034400	Gm02:3161384-3168986|-	--	HD domain-containing metal-dependent phosphohydrolase family protein	0.723	0.793	0.675	0.730333	0.975	1.604	0.829	1.136	0.501	0.61	0.461	0.524	0.851	1.539	1.024	1.138
Glyma.02G034600	Gm02:3178650-3181419|-	--	--	18.397	20.936	19.045	19.4593	13.353	20.117	19.037	17.5023	26.32	29.397	26.776	27.4977	15.952	17.708	12.712	15.4573
Glyma.02G034700	Gm02:3191536-3194757|-	PG2	polygalacturonase 2	19.2	24.418	17.101	20.2397	19.719	24.214	27.92	23.951	43.672	27.357	30.234	33.7543	22.888	24.389	21.443	22.9067
Glyma.02G034800	Gm02:3210154-3216083|-	--	Nucleic acid-binding, OB-fold-like protein	17.567	16.377	17.107	17.017	18.79	19.417	20.021	19.4093	16.238	19.239	18.104	17.8603	19.449	22.079	19.346	20.2913
Glyma.02G034900	Gm02:3218442-3221944|+	--	Nucleic acid-binding, OB-fold-like protein	47.957	47.553	57.618	51.0427	61.57	65.214	65.696	64.16	70.725	71.146	72.985	71.6187	64.685	68.389	66.173	66.4157
Glyma.02G035000	Gm02:3224704-3235523|-	BETA CA2,CA18,CA2	carbonic anhydrase 2	21.396	20.123	24.777	22.0987	14.349	20.589	20.491	18.4763	9.587	14.907	20.176	14.89	15.746	15.023	14.859	15.2093
Glyma.02G035200	Gm02:3244937-3246051|-	--	Protein of unknown function (DUF1645)	37.104	39.016	13.745	29.955	53.909	95.214	118.922	89.3483	119.193	26.708	50.736	65.5457	92.609	111.744	130.046	111.466
Glyma.02G035400	Gm02:3260401-3261167|-	--	--	8.924	10.162	11.483	10.1897	16.456	15.101	17.914	16.4903	9.806	15.551	10.025	11.794	14.428	15.114	13.23	14.2573
Glyma.02G035600	Gm02:3271311-3274536|-	ARFA1F,ATARFA1F	ADP-ribosylation factor A1F	198.98	191.335	160.495	183.603	178.661	179.387	190.416	182.821	210.38	213.979	197.999	207.453	178.62	185.851	176.567	180.346
Glyma.02G035650	Gm02:3275088-3277264|-	--	--	0.982	0.971	1.922	1.29167	1.356	1.45	1.291	1.36567	0.834	1.442	1.579	1.285	1.543	1.513	1.974	1.67667
Glyma.02G035800	Gm02:3283033-3289009|-	--	SBP (S-ribonuclease binding protein) family protein	49.818	63.98	61.033	58.277	60.864	61.009	59.797	60.5567	48.036	62.271	57.791	56.0327	66.673	60.105	60.296	62.358
Glyma.02G035900	Gm02:3299669-3301586|+	--	RNA polymerases N / 8 kDa subunit	31.244	29.933	33.52	31.5657	22.095	24.703	20.128	22.3087	27.794	31.793	33.408	30.9983	19.455	25.305	20.917	21.8923
Glyma.02G036000	Gm02:3303994-3304828|+	--	Ribosomal protein S27a / Ubiquitin family protein	224.128	219.178	219.98	221.095	175.634	193.574	197.462	188.89	294.154	353.5	317.39	321.681	175.327	202.821	187.747	188.632
Glyma.02G036100	Gm02:3307491-3313831|+	--	--	15.477	14.548	8.118	12.7143	12.565	12.592	12.71	12.6223	5.144	5.792	6.529	5.82167	11.772	12.277	11.261	11.77
Glyma.02G036200	Gm02:3314895-3317708|-	--	signal recognition particle binding	20.965	22.585	21.511	21.687	23.716	25.457	25.623	24.932	29.665	26.981	27.049	27.8983	25.405	26.387	24.579	25.457
Glyma.02G036300	Gm02:3322513-3326786|+	ACLA-1	ATP-citrate lyase A-1	65.897	64.256	81.76	70.6377	92.18	72.454	82.519	82.3843	82.404	92.813	82.461	85.8927	79.562	83.282	76.726	79.8567
Glyma.02G036400	Gm02:3344295-3346458|+	--	Kelch repeat-containing F-box family protein	6.887	6.596	4.261	5.91467	5.86	5.837	4.656	5.451	2.262	3.427	4.421	3.37	6.764	4.127	3.582	4.82433
Glyma.02G036500	Gm02:3365395-3371240|+	NIK3	NSP-interacting kinase 3	20.511	22.113	26.866	23.1633	36.118	39.996	42.534	39.5493	23.082	30.506	25.072	26.22	31.571	35.018	31.882	32.8237
Glyma.02G036700	Gm02:3382991-3387315|+	TBL2	Plant protein of unknown function (DUF828)	0.771	1.082	1.206	1.01967	1.703	1.633	2.004	1.78	1.918	1.912	1.852	1.894	1.771	1.664	1.63	1.68833
Glyma.02G036900	Gm02:3412321-3421632|+	KNAT6,KNAT6L,KNAT6S	KNOTTED1-like homeobox gene 6	1.145	0.233	0.348	0.575333	1.777	2.409	1.492	1.89267	1.6	2.585	1.596	1.927	2.703	1.627	1.429	1.91967
Glyma.02G037000	Gm02:3423426-3426580|+	MENG	S-adenosyl-L-methionine-dependent methyltransferases superfamily protein	0.787	0.802	0.341	0.643333	0.763	1.176	1.171	1.03667	0.477	0.644	1.506	0.875667	0.99	0.86	0.86	0.903333
Glyma.02G037100	Gm02:3426722-3432106|-	CRK2	cysteine-rich RLK (RECEPTOR-like protein kinase) 2	32.341	26.448	32.943	30.5773	22.047	18.624	17.701	19.4573	17.288	17.33	19.909	18.1757	19.955	16.975	19.41	18.78
Glyma.02G037300	Gm02:3443024-3446402|+	--	Pectin lyase-like superfamily protein	1.281	2.678	3.339	2.43267	10.47	11.049	10.896	10.805	0.579	1.632	1.234	1.14833	12.057	13.764	14.135	13.3187
Glyma.02G037400	Gm02:3455728-3460536|+	--	Protein of Unknown Function (DUF239)	3.055	4.516	3.012	3.52767	5.178	6.833	6.103	6.038	3.129	5.08	3.948	4.05233	6.243	5.551	4.777	5.52367
Glyma.02G037500	Gm02:3474904-3478804|+	--	alpha/beta-Hydrolases superfamily protein	6.365	5.431	5.105	5.63367	7.77	7.727	8.638	8.045	6.182	5.606	5.541	5.77633	7.551	7.499	7.94	7.66333
Glyma.02G037700	Gm02:3501144-3506144|-	HAP13	Clathrin adaptor complexes medium subunit family protein	27.059	27.576	24.551	26.3953	26.571	27.416	27.268	27.085	30.886	30.343	29.388	30.2057	26.699	28.432	27.558	27.563
Glyma.02G037900	Gm02:3514583-3517219|+	--	Putative thiol-disulphide oxidoreductase DCC	3.481	4.172	3.846	3.833	3.217	5.153	5.829	4.733	19.212	6.228	8.927	11.4557	4.081	5.064	4.491	4.54533
Glyma.02G038000	Gm02:3518425-3522778|-	PRS3	phosphoribosyl pyrophosphate (PRPP) synthase 3	4.435	5.321	6.064	5.27333	5.346	6.617	5.942	5.96833	10.528	10.365	8.889	9.92733	4.306	6.282	5.719	5.43567
Glyma.02G038100	Gm02:3526569-3534206|+	AOAT2,GGT2	alanine-2-oxoglutarate aminotransferase 2	17.394	20.111	24.008	20.5043	30.881	33.412	33.379	32.5573	17.414	24.236	21.251	20.967	31.577	32.446	31.719	31.914
Glyma.02G038200	Gm02:3542918-3543232|+	--	--	8.811	11.635	14.377	11.6077	20.222	24.006	28.36	24.196	12.097	9.863	14.254	12.0713	38.935	28.157	29.136	32.076
Glyma.02G038300	Gm02:3552655-3556252|+	--	F-box family protein	19.695	18.736	21.314	19.915	23.794	23.672	23.194	23.5533	18.817	21.756	22.792	21.1217	25.759	21.988	24.291	24.0127
Glyma.02G038400	Gm02:3556829-3559370|-	ARO4	armadillo repeat only 4	1.105	1.255	1.579	1.313	1.932	1.707	1.591	1.74333	2.815	2.047	2.109	2.32367	1.413	1.256	1.264	1.311
Glyma.02G038500	Gm02:3564292-3573018|-	--	Copper amine oxidase family protein	7.01	6.907	8.772	7.563	13.957	19.379	18.619	17.3183	6.732	9.26	11.079	9.02367	12.909	17.208	14.538	14.885
Glyma.02G038601	Gm02:3576920-3594406|+	--	MATE efflux family protein	6.816	8.198	9.563	8.19233	8.019	11.381	12.438	10.6127	10.255	18.603	18.446	15.768	8.56	8.513	7.586	8.21967
Glyma.02G038700	Gm02:3597074-3597931|-	--	Ribosomal protein L18e/L15 superfamily protein	80.024	78.071	83.569	80.5547	67.079	68.147	77.017	70.7477	98.999	114.752	104.624	106.125	68.952	75.634	67.123	70.5697
Glyma.02G038800	Gm02:3599925-3607154|+	ATTAP1,TAP1	transporter associated with antigen processing protein 1	2.399	2.716	2.84	2.65167	3.311	3.791	3.235	3.44567	4.967	4.865	3.765	4.53233	3.141	3.363	3.062	3.18867
Glyma.02G039000	Gm02:3623102-3626433|+	--	Octicosapeptide/Phox/Bem1p family protein	5.093	4.07	8.767	5.97667	6.501	7.1	4.026	5.87567	1.469	3.98	6.745	4.06467	6.626	3.576	5.845	5.349
Glyma.02G039100	Gm02:3631631-3631831|+	PIRL3	plant intracellular ras group-related LRR 3	18.198	13.646	18.386	16.7433	19.76	23.801	7.749	17.1033	6.71	11.66	14.25	10.8733	29.747	23.677	17.873	23.7657
Glyma.02G039400	Gm02:3665145-3668774|-	--	Phototropic-responsive NPH3 family protein	4.903	3.16	5.779	4.614	6.926	7.051	6.758	6.91167	5.001	9.239	7.941	7.39367	5.622	6.306	6.73	6.21933
Glyma.02G039700	Gm02:3704491-3705541|-	--	--	190.844	218.578	248.748	219.39	116.516	106.604	127.306	116.809	548.906	445.162	413.008	469.025	133.428	143.943	120.392	132.588
Glyma.02G039900	Gm02:3721279-3730510|+	--	Protein of unknown function (DUF707)	4.561	5.662	6.682	5.635	6.04	5.659	5.497	5.732	3.648	5.914	5.554	5.03867	5.368	5.27	5.354	5.33067
Glyma.02G040000	Gm02:3733910-3735480|+	--	alpha/beta-Hydrolases superfamily protein	10.5	11.633	13.954	12.029	12.415	10.638	12.6	11.8843	12.293	16.09	13.443	13.942	11.47	11.263	11.038	11.257
Glyma.02G040500	Gm02:3782279-3784777|-	CYCD4;1	CYCLIN D4;1	4.202	3.272	7.164	4.87933	8.706	9.121	7.664	8.497	8.169	7.659	6.977	7.60167	8.202	8.687	9.166	8.685
Glyma.02G040600	Gm02:3800766-3802781|+	--	--	22.94	23.502	27.962	24.8013	33.096	30.817	34.314	32.7423	25.959	29.397	27.177	27.511	32.288	35.373	35.237	34.2993
Glyma.02G040700	Gm02:3811455-3813528|+	ATPUMP5,DIC1,UCP5	uncoupling protein 5	45.958	38.629	11.894	32.1603	39.945	73.691	95.056	69.564	73.091	22.724	54.066	49.9603	55.982	87.975	96.025	79.994
Glyma.02G040802	Gm02:3815791-3816838|-	--	--	4.094	3.962	1.506	3.18733	2.515	4.233	4.292	3.68	13.567	6.897	15.795	12.0863	4.827	4.882	8.086	5.93167
Glyma.02G040900	Gm02:3830668-3838321|+	UBP17	ubiquitin-specific protease 17	5.431	5.003	6.055	5.49633	9.549	8.419	9.01	8.99267	7.505	9.286	8.101	8.29733	9.62	8.781	7.7	8.70033
Glyma.02G041200	Gm02:3845325-3846538|-	--	Chaperone DnaJ-domain superfamily protein	1.276	1.775	2.17	1.74033	3.036	2.811	2.972	2.93967	1.904	2.502	2.511	2.30567	3.612	2.288	2.55	2.81667
Glyma.02G041300	Gm02:3848415-3850503|-	--	Alkaline-phosphatase-like family protein	0.219	0.627	0.187	0.344333	0.44	1.106	1.786	1.11067	1.32	2.214	1.157	1.56367	1.108	0.27	0.248	0.542
Glyma.02G041400	Gm02:3853863-3873684|-	KAC1,KCA1,KAC2,KCA2	kinesin like protein for actin based chloroplast movement 1 | kinesin like protein for actin based chloroplast movement 2	9.705	10.539	12.098	10.7807	14.658	16.175	15.875	15.5693	13.742	16.652	15.626	15.34	15.167	15.475	16.077	15.573
Glyma.02G041500	Gm02:3882961-3889374|+	AGL22,SVP	K-box region and MADS-box transcription factor family protein	42.285	47.175	57.532	48.9973	41.446	38.664	34.58	38.23	42.464	50.742	51.984	48.3967	37.056	35.149	42.513	38.2393
Glyma.02G041600	Gm02:3892575-3894166|+	--	F-box family protein	7.142	6.808	7.145	7.03167	6.924	7.509	6.515	6.98267	7.765	8.393	7.044	7.734	7.649	6.97	6.862	7.16033
Glyma.02G041700	Gm02:3910554-3917225|-	DSK2	ubiquitin family protein	34.714	36.654	33.403	34.9237	42.776	37.006	37.5	39.094	33.791	34.183	32.726	33.5667	42.552	39.796	42.035	41.461
Glyma.02G041800	Gm02:3922290-3926615|+	--	disease resistance protein (TIR-NBS-LRR class), putative	9.304	9.111	4.165	7.52667	8.226	10.424	10.512	9.72067	5.889	8.763	8.211	7.621	6.965	7.792	7.471	7.40933
Glyma.02G041900	Gm02:3933096-3934926|+	PSAT	phosphoserine aminotransferase	15.002	13.423	3.366	10.597	4.954	5.38	5.6	5.31133	11.197	7.578	4.973	7.916	5.332	5.959	4.561	5.284
Glyma.02G042100	Gm02:3946892-3951423|+	IDH-I,IDH1	isocitrate dehydrogenase 1	16.424	17.019	18.483	17.3087	10.484	9.844	10.689	10.339	13.197	18.227	15.621	15.6817	13.047	11.885	11.501	12.1443
Glyma.02G042200	Gm02:3953685-3958531|+	--	AMP-dependent synthetase and ligase family protein	6.878	8.233	13.983	9.698	15.171	13.534	10.337	13.014	6.031	7.073	10.561	7.88833	15.489	11.876	15.096	14.1537
Glyma.02G042300	Gm02:3962077-3965432|-	SSL5,YLS2	Calcium-dependent phosphotriesterase superfamily protein	5.626	6.844	9.238	7.236	14.739	11.193	12.573	12.835	5.763	8.421	9.028	7.73733	15.022	14.342	16.742	15.3687
Glyma.02G042500	Gm02:3976287-3980851|+	ATHCHIB,B-CHI,CHI-B,HCHIB,PR-3,PR3	basic chitinase	28.177	28.541	21.465	26.061	12.167	16.999	7.072	12.0793	3.635	4.53	9.413	5.85933	4.219	5.41	4.076	4.56833
Glyma.02G042700	Gm02:3988419-3989537|-	--	Arabidopsis protein of unknown function (DUF241)	2.049	4.048	1.836	2.64433	25.847	34.581	51.306	37.2447	43.48	9.324	19.013	23.939	49.88	66.805	67.043	61.2427
Glyma.02G042800	Gm02:3991575-3992804|-	--	Arabidopsis protein of unknown function (DUF241)	0.343	0.349	0.248	0.313333	5.37	9.664	14.065	9.69967	4.791	1.114	2.362	2.75567	12.202	15.193	14.549	13.9813
Glyma.02G042900	Gm02:3996853-4000458|-	--	Concanavalin A-like lectin protein kinase family protein	0.196	0.146	0.375	0.239	1.744	1.63	1.537	1.637	0.283	0.332	0.293	0.302667	0.929	1.326	1.458	1.23767
Glyma.02G043200	Gm02:4018239-4021535|+	--	Regulator of Vps4 activity in the MVB pathway protein	1.488	2.297	2.259	2.01467	3.709	3.691	3.717	3.70567	0.362	2.274	2.334	1.65667	4.121	3.446	2.428	3.33167
Glyma.02G043400	Gm02:4030970-4036928|-	--	conserved oligomeric Golgi complex component-related / COG complex component-related	18.33	16.84	15.96	17.0433	17.778	17.979	17.195	17.6507	21.604	19.511	19.688	20.2677	16.906	17.975	18.418	17.7663
Glyma.02G043500	Gm02:4039287-4042090|+	--	F-box family protein with a domain of unknown function (DUF295)	5.777	3.901	6.33	5.336	11.063	9.492	9.508	10.021	9.645	6.47	8.089	8.068	8.881	10.224	11.825	10.31
Glyma.02G043600	Gm02:4040795-4041374|+	--	--	0.927	2.049	1.859	1.61167	4.816	5.537	6.676	5.67633	11.579	5.007	6.909	7.83167	5.512	5.651	8.004	6.389
Glyma.02G043900	Gm02:4060109-4062518|-	--	Tetratricopeptide repeat (TPR)-like superfamily protein	1.488	1.088	1.226	1.26733	0.452	0.718	0.838	0.669333	1.334	1.65	1.49	1.49133	0.486	0.909	0.593	0.662667
Glyma.02G044000	Gm02:4063886-4067032|+	--	RNA-binding (RRM/RBD/RNP motifs) family protein	58.198	58.101	59.313	58.5373	58.326	63.569	63.724	61.873	58.284	71.153	67.365	65.6007	55.436	62.416	56.354	58.0687
Glyma.02G044600	Gm02:4112419-4116051|+	THE1	protein kinase family protein	1.866	2.537	3.046	2.483	4.376	2.356	2.715	3.149	1.384	2.176	1.436	1.66533	4.022	2.818	2.231	3.02367
Glyma.02G044700	Gm02:4116084-4122449|-	--	Protein phosphatase 2C family protein	16.037	17.878	20.609	18.1747	25.816	26.352	24.487	25.5517	20.946	20.888	20.144	20.6593	24.187	23.366	24.418	23.9903
Glyma.02G044800	Gm02:4126322-4129452|+	--	early-responsive to dehydration stress protein (ERD4)	5.678	6.649	5.963	6.09667	8.934	9.284	9.688	9.302	5.626	6.568	6.649	6.281	9.326	8.842	8.976	9.048
Glyma.02G045000	Gm02:4132683-4137265|+	--	Eukaryotic aspartyl protease family protein	1.95	1.354	1.286	1.53	2.235	3.289	3.156	2.89333	1.317	2.403	2.074	1.93133	2.651	2.077	1.903	2.21033
Glyma.02G045100	Gm02:4143012-4147742|+	--	Eukaryotic aspartyl protease family protein	8.337	8.097	11.568	9.334	15.977	11.682	11.84	13.1663	12.235	10.73	9.948	10.971	15.627	15	15.701	15.4427
Glyma.02G045200	Gm02:4148118-4153213|-	--	--	18.808	19.437	23.144	20.463	28.751	29.683	31.482	29.972	33.453	32.746	33.199	33.1327	28.614	30.464	32.11	30.396
Glyma.02G045266	Gm02:4156040-4156519|+	--	--	0.416	0.423	0.355	0.398	1.072	1.935	1.094	1.367	0	0.209	0.982	0.397	0.866	0.735	0.404	0.668333
Glyma.02G045400	Gm02:4163059-4167986|+	--	winged-helix DNA-binding transcription factor family protein	8.696	10.167	9.924	9.59567	12.462	13.666	14.583	13.5703	12.482	13.488	13.241	13.0703	11.754	13.189	11.459	12.134
Glyma.02G045600	Gm02:4177154-4184464|+	EMB3006	embryo defective 3006	2.71	3.947	3.981	3.546	1.942	1.508	1.313	1.58767	1.668	2.774	1.763	2.06833	1.469	2.672	2.125	2.08867
Glyma.02G045700	Gm02:4184861-4186745|-	ASK1,ATSKP1,SKP1,SKP1A,UIP1	S phase kinase-associated protein 1	52.21	54.486	60.049	55.5817	63.924	63.249	63.317	63.4967	59.71	67.075	62.894	63.2263	63.037	67.172	59.737	63.3153
Glyma.02G045800	Gm02:4190580-4198098|-	MCA1	PLAC8 family protein	2.983	3.764	3.464	3.40367	5.809	5.5	5.814	5.70767	4.36	4.673	4.214	4.41567	7.228	6.339	5.831	6.466
Glyma.02G046200	Gm02:4230395-4232736|-	--	Tetratricopeptide repeat (TPR)-like superfamily protein	1.957	3.151	2.786	2.63133	2.635	2.823	3.147	2.86833	0.711	3.236	3.113	2.35333	3.188	2.519	1.655	2.454
Glyma.02G046300	Gm02:4234539-4237209|-	--	--	17.581	24.032	20.091	20.568	27.005	27.744	22.432	25.727	30.398	19.945	11.291	20.5447	20.406	26.744	20.028	22.3927
Glyma.02G046400	Gm02:4237845-4242293|-	PAD2	proteasome alpha subunit D2	18.789	19.181	20.665	19.545	24.676	23.681	26.095	24.8173	14.923	20.471	19.65	18.348	23.785	26.793	26.909	25.829
Glyma.02G046600	Gm02:4257797-4264933|-	AHK1,ATHK1,HK1	histidine kinase 1	5.965	6.599	10.425	7.663	4.65	6.651	8.47	6.59033	15.529	21.955	24.484	20.656	5.898	6.512	6.234	6.21467
Glyma.02G046800	Gm02:4284137-4293999|-	--	Glycosyl hydrolase family 38 protein	6.879	7.705	7.961	7.515	6.787	6.109	6.736	6.544	5.748	8.336	9.315	7.79967	5.84	4.718	4.885	5.14767
Glyma.02G046900	Gm02:4295559-4301117|-	ATMCB1,MBP1,MCB1,RPN10	regulatory particle non-ATPase 10	50.874	54.691	55.711	53.7587	62.448	61.524	57.244	60.4053	53.527	49.902	51.782	51.737	62.958	59.155	63	61.7043
Glyma.02G047000	Gm02:4303958-4305993|-	STR18	sulfurtransferase 18	57.07	67.611	94.185	72.9553	157.901	192.202	203.108	184.404	24.917	64.415	90.01	59.7807	156.36	167.837	165.221	163.139
Glyma.02G047100	Gm02:4310621-4314728|+	--	S-adenosyl-L-methionine-dependent methyltransferases superfamily protein	15.066	15.363	15.222	15.217	16	16.533	19	17.1777	19.288	20.118	17.814	19.0733	17.164	19.111	18.244	18.173
Glyma.02G047200	Gm02:4318744-4324671|+	ATOPT7,OPT7	oligopeptide transporter 7	4.227	5.117	5.715	5.01967	8.296	4.633	5.507	6.14533	3.271	2.598	2.488	2.78567	7.008	6.141	6.643	6.59733
Glyma.02G047300	Gm02:4325618-4332691|+	--	S-adenosyl-L-methionine-dependent methyltransferases superfamily protein	1.422	1.96	1.736	1.706	2.381	2.529	1.96	2.29	2.598	2.957	2.391	2.64867	1.754	1.729	1.905	1.796
Glyma.02G047400	Gm02:4337420-4339894|-	--	Pathogenesis-related thaumatin superfamily protein	3.696	9.929	2.703	5.44267	4.005	4.471	2.898	3.79133	2.495	4.756	5.246	4.16567	2.832	1.936	2.226	2.33133
Glyma.02G047500	Gm02:4354814-4356050|-	CSDP1	cold shock domain protein 1	13.673	10.934	6.711	10.4393	9.285	9.689	9.943	9.639	13.31	12.116	11.242	12.2227	8.466	9.212	8.728	8.802
Glyma.02G047600	Gm02:4357517-4361193|-	ATLFNR1,FNR1	ferredoxin-NADP(+)-oxidoreductase 1	0.22	0.357	0.115	0.230667	1.875	2.499	1.98	2.118	0.107	0.41	0.38	0.299	2.363	1.825	2.465	2.21767
Glyma.02G047700	Gm02:4365701-4367998|-	ARO2	armadillo repeat only 2	4.457	4.402	3.354	4.071	4.21	4.01	4.285	4.16833	7.104	5.378	5.06	5.84733	3.759	4.773	4.483	4.33833
Glyma.02G047800	Gm02:4377508-4379851|-	--	Ribosomal protein S4 (RPS4A) family protein	77.871	80.785	73.212	77.2893	62.114	75.646	79.873	72.5443	128.368	143.886	120.039	130.764	62.406	75.928	71.391	69.9083
Glyma.02G048100	Gm02:4393454-4399395|+	TKI1	TSL-kinase interacting protein 1	9.094	8.815	7.16	8.35633	9.369	8.051	8.459	8.62633	5.375	6.205	6.718	6.09933	7.309	7.886	8.282	7.82567
Glyma.02G048200	Gm02:4401105-4407065|-	--	endonuclease/exonuclease/phosphatase family protein	6.215	7.237	7.94	7.13067	7.224	7.252	6.856	7.11067	6.749	7.839	8.252	7.61333	8.027	6.118	6.464	6.86967
Glyma.02G048300	Gm02:4409283-4415584|-	CPK28	calcium-dependent protein kinase 28	7.951	7.708	6.469	7.376	7.597	8.168	8.157	7.974	8.219	9.342	8.405	8.65533	8.268	6.358	6.782	7.136
Glyma.02G048400	Gm02:4421727-4425416|-	F3\'H,F3H,TT6	flavanone 3-hydroxylase	0	0.135	0	0.045	1.422	1.872	1.521	1.605	0	0	0	0	2.341	1.265	0.84	1.482
Glyma.02G048600	Gm02:4430237-4433021|-	F3\'H,F3H,TT6	flavanone 3-hydroxylase	0.538	1.506	1.408	1.15067	0.16	0.358	0.162	0.226667	0.055	0	0.043	0.0326667	0.59	0.802	0.36	0.584
Glyma.02G048700	Gm02:4437332-4439001|+	--	Chalcone-flavanone isomerase family protein	6.651	9.594	10.257	8.834	8.64	9.154	9.92	9.238	2.564	10.275	8.949	7.26267	9.411	9.333	5.567	8.10367
Glyma.02G048900	Gm02:4440708-4444147|-	--	zinc finger (Ran-binding) family protein	19.025	19.87	19.391	19.4287	22.139	27.584	27.863	25.862	30.859	28.689	26.007	28.5183	26.109	26.565	25.496	26.0567
Glyma.02G049100	Gm02:4451063-4455605|+	--	--	27.345	27.534	29.247	28.042	27.412	27.645	25.68	26.9123	24.309	28.424	29.283	27.3387	28.401	24.607	25.484	26.164
Glyma.02G049300	Gm02:4467968-4469882|+	--	Ribosomal protein L2 family	217.482	215.849	217.359	216.897	185.778	214.623	204.699	201.7	307.832	353.294	322.637	327.921	194.315	207.242	204.37	201.976
Glyma.02G049400	Gm02:4471393-4476387|+	--	Peptide methionine sulfoxide reductase family protein	13.771	14.577	12.916	13.7547	12.624	14.079	14.429	13.7107	16.379	14.857	15.598	15.6113	15.726	18.249	14.658	16.211
Glyma.02G049500	Gm02:4477431-4480019|+	PIN1AT	peptidylprolyl cis/trans isomerase, NIMA-interacting 1	40.358	42.908	39.772	41.0127	55.067	56.139	60.052	57.086	54.882	53.25	49.814	52.6487	56.551	61.961	66.166	61.5593
Glyma.02G049600	Gm02:4480637-4489439|-	--	Zinc finger C-x8-C-x5-C-x3-H type family protein	5.952	6.307	7.162	6.47367	7.034	7.988	7.533	7.51833	8.373	7.439	8.456	8.08933	8.933	7.814	8.611	8.45267
Glyma.02G049700	Gm02:4492428-4500865|-	--	Zinc finger C-x8-C-x5-C-x3-H type family protein	7.877	7.621	5.088	6.862	8.496	9.49	8.194	8.72667	8.656	7.51	8.143	8.103	8.799	8.357	9.494	8.88333
Glyma.02G049800	Gm02:4503667-4509536|+	--	RNA-binding (RRM/RBD/RNP motifs) family protein	47.132	47.325	45.719	46.7253	67.862	64.775	68.763	67.1333	32.757	40.146	38.641	37.1813	64.197	63.877	66.043	64.7057
Glyma.02G049900	Gm02:4510258-4510413|+	--	--	112.11	112.076	135.574	119.92	162.529	184.549	156.458	167.845	101.285	82.629	77.24	87.0513	153.977	124.675	142.904	140.519
Glyma.02G050100	Gm02:4519261-4523376|-	ANAC037,VND1	vascular related NAC-domain protein 1	0.235	0.873	1.007	0.705	1.867	1.953	2.384	2.068	0.715	1.169	0.868	0.917333	1.255	1.95	2.082	1.76233
Glyma.02G050200	Gm02:4540320-4542856|+	ATVHA-C1,AVA-P1,VHA-C1	ATPase, F0/V0 complex, subunit C protein	26.2	23.973	24.282	24.8183	25.093	25.151	27.347	25.8637	19.3	19.732	21.283	20.105	25.715	29.492	24.357	26.5213
Glyma.02G050400	Gm02:4558297-4566650|-	--	ATP binding microtubule motor family protein	0.398	0.817	0.857	0.690667	2.327	1.734	1.529	1.86333	0.278	0.599	0.347	0.408	2.65	2.009	1.562	2.07367
Glyma.02G050600	Gm02:4577340-4580646|-	--	Protein of unknown function (DUF3353)	32.554	30.928	33.818	32.4333	30.894	32.642	33.736	32.424	33.479	41.339	41.855	38.891	30.585	32.037	33.27	31.964
Glyma.02G050700	Gm02:4581986-4588818|+	--	Protein of unknown function (DUF726)	10.467	10.945	6.623	9.345	6.953	7.141	7.207	7.10033	4.805	6.949	5.574	5.776	6.028	6.955	6.166	6.383
Glyma.02G050800	Gm02:4591203-4591828|-	--	--	1.641	2.922	4.554	3.039	1.058	0.477	0.54	0.691667	0.495	0.619	0.775	0.629667	0.427	0.725	0.598	0.583333
Glyma.02G050900	Gm02:4592225-4593997|-	--	Protein of unknown function (DUF726)	2.504	4.137	5.892	4.17767	2.142	0.495	1.093	1.24333	0	0	2.345	0.781667	0.67	1.11	0.307	0.695667
Glyma.02G051100	Gm02:4603407-4605840|-	GATA6	GATA transcription factor 6	4.201	4.284	4.814	4.433	8.838	8.019	8.098	8.31833	3.092	4.964	3.351	3.80233	8.136	7.908	7.979	8.00767
Glyma.02G051400	Gm02:4636657-4641046|-	emb1967	Forkhead-associated (FHA) domain-containing protein	2.287	2.306	2.443	2.34533	4.541	3.737	4.414	4.23067	2.891	3.31	3.021	3.074	4.446	3.535	4.597	4.19267
Glyma.02G051600	Gm02:4658102-4665622|+	ROT3	Cytochrome P450 superfamily protein	3.917	4.158	5.828	4.63433	21.645	23.662	25.876	23.7277	3.089	5.261	4.956	4.43533	20.565	24.006	25.645	23.4053
Glyma.02G051700	Gm02:4683064-4689268|+	BGAL3	beta-galactosidase 3	1.77	2.121	1.674	1.855	3.299	3.017	2.046	2.78733	0.839	1.527	1.241	1.20233	3.209	2.792	1.493	2.498
Glyma.02G051802	Gm02:4692387-4710944|+	--	Histidine kinase-, DNA gyrase B-, and HSP90-like ATPase family protein	10.473	10.759	14.749	11.9937	13.94	14.843	14.406	14.3963	11.046	13.969	15.251	13.422	13.287	13.906	13.231	13.4747
Glyma.02G052200	Gm02:4767166-4767849|-	--	--	35.361	33.227	27.153	31.9137	35.088	35.999	37.704	36.2637	34.269	36.341	35.156	35.2553	32.49	35.648	33.845	33.9943
Glyma.02G052300	Gm02:4770280-4773966|+	--	alpha/beta-Hydrolases superfamily protein	12.866	13.49	18.96	15.1053	31.862	23.926	24.878	26.8887	12.239	11.834	11.884	11.9857	27.212	29.502	30.508	29.074
Glyma.02G052400	Gm02:4774358-4785495|-	ATFOLT1,FOLT1	folate transporter 1	2.765	2.802	2.947	2.838	4.728	5.087	4.809	4.87467	2.185	3.192	2.547	2.64133	3.602	4.24	3.821	3.88767
Glyma.02G052500	Gm02:4787061-4787210|-	--	--	2.024	1.946	0	1.32333	6.756	2.986	1.7	3.814	0	5.724	7.088	4.27067	4.157	6.731	3.682	4.85667
Glyma.02G052600	Gm02:4788467-4789315|-	--	Ribosomal protein L12 family protein	19.4	17.292	20.021	18.9043	22.476	21.309	23.135	22.3067	25.393	30.655	27.275	27.7743	19.209	23.878	22.199	21.762
Glyma.02G052700	Gm02:4792941-4795161|-	--	Peroxidase superfamily protein	39.496	20.932	58.577	39.6683	127.705	88.763	132.369	116.279	61.621	62.824	69.788	64.7443	78.11	119.724	100.53	99.4547
Glyma.02G052900	Gm02:4805204-4814368|-	--	--	14.296	13.285	16.711	14.764	16.527	17.224	16.317	16.6893	15.014	17.893	15.146	16.0177	16.3	17.366	18.489	17.385
Glyma.02G053000	Gm02:4814685-4818769|-	--	--	2.304	3.102	2.247	2.551	2.533	2.483	3.338	2.78467	2.209	3.017	2.566	2.59733	2.353	2.266	2.478	2.36567
Glyma.02G053100	Gm02:4832078-4837593|+	--	basic helix-loop-helix (bHLH) DNA-binding superfamily protein	3.569	2.459	4.469	3.499	2.403	3.244	3.233	2.96	5.74	6.715	9.059	7.17133	2.007	2.506	2.793	2.43533
Glyma.02G053300	Gm02:4847080-4850052|-	PLP3b	phosducin-like protein 3 homolog	21.575	24.02	25.769	23.788	28.012	30.17	31.17	29.784	21.668	26.834	25.421	24.641	28.232	33.658	33.998	31.9627
Glyma.02G053600	Gm02:4863328-4865888|-	BCS1	cytochrome BC1 synthesis	2.977	1.888	3.072	2.64567	4.372	2.781	3.409	3.52067	2.343	3.328	2.731	2.80067	3.604	4.223	3.645	3.824
Glyma.02G053800	Gm02:4869148-4876189|-	--	--	8.732	8.48	11.577	9.59633	10.792	9.941	10.15	10.2943	11.505	10.984	10.81	11.0997	10.866	11.248	11.256	11.1233
Glyma.02G053851	Gm02:4877138-4877278|+	--	--	4.377	2.1	0	2.159	5.626	0	0	1.87533	0	0	5.863	1.95433	2.26	3.65	0	1.97
Glyma.02G054000	Gm02:4884358-4886235|+	--	--	5.191	6.178	5.513	5.62733	3.313	3.995	2.115	3.141	4.847	7.052	5.584	5.82767	2.981	2.931	2.99	2.96733
Glyma.02G054100	Gm02:4884363-4885129|+	--	--	1.842	1.879	2.224	1.98167	3.105	2.309	1.959	2.45767	1.783	1.998	2.227	2.00267	1.557	1.436	1.691	1.56133
Glyma.02G054200	Gm02:4888911-4891573|-	JMT	jasmonic acid carboxyl methyltransferase	1.593	0.984	1.224	1.267	14.545	6.266	2.998	7.93633	0.181	0.102	0.139	0.140667	3.53	7.412	9.763	6.90167
Glyma.02G054400	Gm02:4908389-4909604|-	--	--	2.201	2.008	1.561	1.92333	3.851	3.219	3.226	3.432	1.548	1.843	1.058	1.483	2.3	3.292	2.371	2.65433
Glyma.02G054500	Gm02:4920440-4925533|-	--	RNA binding;GTP binding	1.076	1.371	1.848	1.43167	2.543	2.914	3.098	2.85167	1.005	1.578	1.647	1.41	2.702	2.509	3.116	2.77567
Glyma.02G054701	Gm02:4929541-4929816|-	--	--	0.573	0	0	0.191	0.486	0.439	1.988	0.971	0	0.55	0	0.183333	1.175	2.453	0	1.20933
Glyma.02G054800	Gm02:4930117-4939095|-	APG10,HISN3	Aldolase-type TIM barrel family protein	14.553	12.729	12.769	13.3503	13.549	13.498	13.033	13.36	11.296	10.475	10.866	10.879	13.591	13.789	14.012	13.7973
Glyma.02G054900	Gm02:4943466-4944114|-	--	--	22.446	19.641	17.865	19.984	10.599	8.965	9.734	9.766	23.826	13.171	17.533	18.1767	13.671	8.626	8.745	10.3473
Glyma.02G055000	Gm02:4947814-4949002|-	--	--	34.124	31.363	32.568	32.685	12.445	8.808	12.451	11.2347	37.64	19.842	28.866	28.7827	17.487	12.682	14.848	15.0057
Glyma.02G055100	Gm02:4951362-4957832|-	--	Chaperone DnaJ-domain superfamily protein	11.386	10.586	6.88	9.61733	9.673	9.834	9.051	9.51933	7.604	8.273	8.944	8.27367	8.396	8.955	9.362	8.90433
Glyma.02G055200	Gm02:4967907-4971191|-	--	alpha/beta-Hydrolases superfamily protein	3.17	3.003	3.191	3.12133	7.88	7.875	6.552	7.43567	3.563	3.122	5.24	3.975	4.856	4.921	5.597	5.12467
Glyma.02G055300	Gm02:4970906-4974298|+	AtTLP2,TLP2	tubby like protein 2	15.65	13.76	15.11	14.84	17.711	20.749	20.71	19.7233	19.986	23.293	21.683	21.654	18.592	19.665	20.921	19.726
Glyma.02G055400	Gm02:4975217-4978048|-	APC10	anaphase promoting complex 10	27.961	27.928	24.759	26.8827	33.684	31.587	29.241	31.504	23.092	27.543	26.897	25.844	29.36	27.641	26.753	27.918
Glyma.02G055500	Gm02:4978815-4983603|-	--	ARM repeat superfamily protein	11.513	7.783	8.384	9.22667	6.595	6.329	5.965	6.29633	7.078	7.638	7.919	7.545	5.902	5.28	6.54	5.90733
Glyma.02G055600	Gm02:4983686-4984549|-	--	--	5.834	4.616	3.904	4.78467	3.222	3.548	2.218	2.996	4.612	3.756	3.752	4.04	4.532	4.396	4.69	4.53933
Glyma.02G056200	Gm02:5031880-5037001|+	--	Major facilitator superfamily protein	15.696	17.671	21.299	18.222	18.802	19.563	17.956	18.7737	15.33	18.974	17.089	17.131	18.774	19.686	17.732	18.7307
Glyma.02G056400	Gm02:5046579-5050592|-	--	alpha/beta-Hydrolases superfamily protein	31.465	31.274	40.532	34.4237	66.516	44.969	49.195	53.56	22.894	43.171	35.246	33.7703	48.805	42.066	40.413	43.7613
Glyma.02G056700	Gm02:5070214-5074224|-	--	Maf-like protein	0.525	1.143	1.034	0.900667	0.847	1.52	1.547	1.30467	0.319	0.268	0.42	0.335667	0.56	0.846	0.804	0.736667
Glyma.02G056800	Gm02:5076458-5083472|+	--	FAD/NAD(P)-binding oxidoreductase family protein	10.803	10.293	13.232	11.4427	17.234	15.367	17.575	16.7253	16.607	16.24	14.149	15.6653	16.003	16.527	15.783	16.1043
Glyma.02G056900	Gm02:5083095-5087638|-	--	Clathrin adaptor complex small chain family protein	9.893	9.569	13.66	11.0407	10.877	9.962	9.859	10.2327	13.469	11.214	11.29	11.991	11.024	9.935	9.833	10.264
Glyma.02G057000	Gm02:5088463-5089580|+	--	Putative methyltransferase family protein	7.563	7.582	6.85	7.33167	9.136	9.353	8.742	9.077	8.565	9.728	8.993	9.09533	9.204	9.386	9.652	9.414
Glyma.02G057100	Gm02:5092190-5096515|-	ATTBP2,TBP2	TATA binding protein 2	16.408	18.751	23.929	19.696	16.309	22.928	20.551	19.9293	7.238	17.105	17.195	13.846	20.814	18.04	15.651	18.1683
Glyma.02G057200	Gm02:5098814-5102768|-	--	Sec14p-like phosphatidylinositol transfer family protein	29.989	31.238	39.639	33.622	32.443	27.884	31.663	30.6633	28.526	34.869	34.917	32.7707	32.38	34.086	31.848	32.7713
Glyma.02G057400	Gm02:5117189-5124367|-	SDH1-1	succinate dehydrogenase 1-1	6.307	7.737	3.004	5.68267	3.827	4.422	3.591	3.94667	13.192	6.987	5.39	8.523	4.698	4.619	4.424	4.58033
Glyma.02G057600	Gm02:5149167-5154352|-	U1-70K,U1SNRNP	U1 small nuclear ribonucleoprotein-70K	8.731	10.222	11.69	10.2143	11.507	12.241	12.165	11.971	11.112	13.25	11.919	12.0937	12.063	11.477	10.175	11.2383
Glyma.02G057800	Gm02:5162977-5166666|-	--	Leucine-rich repeat (LRR) family protein	62.695	60.066	48.514	57.0917	62.23	62.831	62.766	62.609	32.046	37.765	37.887	35.8993	60.591	64.083	65.584	63.4193
Glyma.02G057900	Gm02:5167893-5171307|-	--	Protein of unknown function (DUF1195)	47.886	41.414	22.21	37.17	15.985	15.429	14.937	15.4503	30.503	26.918	23.591	27.004	16.876	17.253	15.593	16.574
Glyma.02G058000	Gm02:5171161-5174837|-	--	Major facilitator superfamily protein	57.516	64.63	5.628	42.5913	0.634	1.108	0.335	0.692333	0.64	0.717	1.746	1.03433	0.319	0.355	0.583	0.419
[truncated: 35,193 more rows]

## Sheet: Table S5
Table S5.Differentially expressed genes (DEGs) in response to salt stress (CK_0 vs. CK_150) in non-inoculated roots (│log₂FC│> 1, FDR ≤ 0.05).
Gene data				edgeR
Gene_ID	Locus	gene_name	gene_description	logFC	PValue	FDR	CK-0.1	CK-0.2	CK-0.3	CK-0	CK-150.1	CK-150.2	CK-150.3	CK-150
Glyma.01G001500	Gm01:252830-264870|+	CAS1	cycloartenol synthase 1	-2.473	0	0	22.565	35.294	42.891	33.5833	9.318	4.232	5.551	6.367
Glyma.01G002300	Gm01:321457-326170|+	ATHKT1,HKT1	high-affinity K+ transporter 1	1.49186	3.19e-05	0.000238749	1.538	3.404	1.942	2.29467	8.825	5.331	6.151	6.769
Glyma.01G002400	Gm01:332048-334869|+	ATSPLA2-ALPHA,PLA2-ALPHA	Phospholipase A2 family protein	-1.578	0	0	37.706	39.925	37.401	38.344	14.677	12.835	12.662	13.3913
Glyma.01G003000	Gm01:366379-368159|-	--	myb-like transcription factor family protein	2.204	0	0	3.817	5.095	4.82	4.57733	21.961	19.341	24.878	22.06
Glyma.01G004200	Gm01:428438-430792|+	--	S-adenosyl-L-methionine-dependent methyltransferases superfamily protein	-1.787	0	0	71.236	62.88	37.648	57.2547	18.073	18.513	15.204	17.2633
Glyma.01G005400	Gm01:526859-531982|-	PFK3	phosphofructokinase 3	-1.131	0	0	28.717	26.975	24.434	26.7087	13.597	12.569	12.285	12.817
Glyma.01G005500	Gm01:546699-553845|+	anac075,NAC075	NAC domain containing protein 75	1.341	0	0	1.91	2.152	1.88	1.98067	4.743	5.727	5.479	5.31633
Glyma.01G006300	Gm01:603825-604028|+	--	--	1.751	0	0	9.937	12.141	14.241	12.1063	45.558	37.839	43.16	42.1857
Glyma.01G006800	Gm01:668857-673507|+	--	Pectin lyase-like superfamily protein	1.996	0	0	3.52	4.113	3.7	3.77767	11.466	15.174	20.424	15.688
Glyma.01G007100	Gm01:712001-713343|-	--	MATE efflux family protein	3.336	0	0	0.412	0.63	0.672	0.571333	6.218	6.508	5.65	6.12533
Glyma.01G007400	Gm01:746718-750323|-	--	Protein kinase family protein with leucine-rich repeat domain	-1.583	0	0	14.783	13.281	9.537	12.5337	4.881	4.29	4.048	4.40633
Glyma.01G007500	Gm01:751524-755441|-	--	Protein kinase family protein with leucine-rich repeat domain	-2.546	0	0	9.927	9.067	5.254	8.08267	2.152	1.176	1.049	1.459
Glyma.01G008200	Gm01:806761-817252|+	--	ABC transporter family protein	-1.27909	8.12e-06	6.95e-05	7.576	4.119	5.073	5.58933	2.729	1.995	2.576	2.43333
Glyma.01G009000	Gm01:887314-888339|-	--	--	1.54359	2.55e-06	2.43e-05	3.135	2.906	5.38	3.807	9.19	11.17	14.617	11.659
Glyma.01G010500	Gm01:1023208-1026620|+	RPM1,RPS3	NB-ARC domain-containing disease resistance protein	1.55627	0.000153539	0.000967685	8.675	8.928	3.601	7.068	14.601	22.605	28.428	21.878
Glyma.01G010700	Gm01:1033953-1038387|+	RPM1,RPS3	NB-ARC domain-containing disease resistance protein	-1.72595	0.00229153	0.0101167	8.221	9.458	1.815	6.498	2.237	2.062	1.939	2.07933
Glyma.01G011000	Gm01:1057748-1058510|-	--	--	1.976	0	0	1.153	2.665	1.897	1.905	8.814	6.67	7.903	7.79567
Glyma.01G011300	Gm01:1089210-1092100|+	--	Tetratricopeptide repeat (TPR)-like superfamily protein	1.18108	0.00941805	0.033268	0.432	0.141	0.378	0.317	0.532	0.977	0.78	0.763
Glyma.01G011500	Gm01:1096165-1100114|-	--	Mono-/di-acylglycerol lipase, N-terminal;Lipase, class 3	-9.086	0	0	2.942	1.807	0.949	1.89933	0	0	0	0
Glyma.01G011600	Gm01:1126603-1131287|-	--	Mono-/di-acylglycerol lipase, N-terminal;Lipase, class 3	-3.834	0	0	2.002	1.097	1.193	1.43067	0.22	0.033	0.059	0.104
Glyma.01G011900	Gm01:1144920-1151444|-	--	Ankyrin repeat family protein	-1.591	0	0	28.993	36.001	39.845	34.9463	14.215	11.005	11.404	12.208
Glyma.01G012200	Gm01:1184185-1187458|-	--	Mono-/di-acylglycerol lipase, N-terminal;Lipase, class 3	-1.11632	0.00309293	0.0130375	23.445	22.548	42.535	29.5093	20.977	10.475	12.057	14.503
Glyma.01G013100	Gm01:1236292-1239893|-	--	NB-ARC domain-containing disease resistance protein	1.70692	2.86e-05	0.000216687	0.215	0.436	0.306	0.319	0.686	1.218	1.388	1.09733
Glyma.01G013200	Gm01:1247847-1252574|-	--	Mono-/di-acylglycerol lipase, N-terminal;Lipase, class 3	1.581	0	0	0.909	1.423	1.387	1.23967	3.827	4.073	3.832	3.91067
Glyma.01G013300	Gm01:1270379-1277451|+	--	Ankyrin repeat family protein	1.29671	7.25e-07	7.73e-06	2.562	3.552	3.967	3.36033	6.519	9.566	9.991	8.692
Glyma.01G014000	Gm01:1339917-1345107|-	ATCSLD3,CSLD3,KJK	cellulose synthase-like D3	-1.92327	0.000864999	0.004379	27.465	24.374	5.205	19.0147	4.476	5.481	5.993	5.31667
Glyma.01G014700	Gm01:1430164-1436702|+	--	Transcription factor jumonji (jmj) family protein / zinc finger (C5HC2 type) family protein	-2.41767	8.95e-05	0.000599453	39.047	35.508	6.542	27.0323	6.006	4.789	4.714	5.16967
Glyma.01G016500	Gm01:1576131-1585802|+	PGP2	P-glycoprotein 2	-1.31004	2.34e-07	2.76e-06	1.268	1.651	1.17	1.363	0.482	0.562	0.715	0.586333
Glyma.01G016600	Gm01:1595251-1597882|+	MYB39	myb domain protein 39	1.778	0	0	8.942	6.545	9.537	8.34133	26.256	26.467	37.47	30.0643
Glyma.01G018100	Gm01:1747650-1748499|+	--	--	-2.919	0	0	256.871	249.182	213.684	239.912	38.439	36.27	24.069	32.926
Glyma.01G018800	Gm01:1806399-1807497|-	PYL1,RCAR12	PYR1-like 1	-1.887	0	0	23.628	25.762	36.163	28.5177	9.711	8.511	5.93	8.05067
Glyma.01G018900	Gm01:1816915-1819818|-	--	--	-5.178	0	0	4.408	4.79	7.105	5.43433	0.234	0.067	0.153	0.151333
Glyma.01G020200	Gm01:2017558-2018441|-	ATBRK1,BRK1,HSPC300	BRICK1, putative	1.032	0	0	13.124	14.134	16.984	14.7473	32.014	32.666	29.086	31.2553
Glyma.01G023300	Gm01:2352046-2357060|-	--	O-fucosyltransferase family protein	1.864	0	0	13.57	13.341	10.164	12.3583	46.231	46.959	49.562	47.584
Glyma.01G024500	Gm01:2511520-2513349|+	--	--	1.80772	2.29e-07	2.72e-06	0.541	0.478	0.346	0.455	1.32	1.583	2.118	1.67367
Glyma.01G026200	Gm01:2746858-2754755|-	--	MATE efflux family protein	-1.111	0	0	40.119	48.717	62.352	50.396	25.06	23.941	24.533	24.5113
Glyma.01G026600	Gm01:2780940-2782099|-	--	--	1.356	0	0	2.513	3.125	2.77	2.80267	7.656	7.101	7.759	7.50533
Glyma.01G027200	Gm01:2852773-2852955|-	--	--	-3.76528	0.000324601	0.00187443	4.197	8.383	7.878	6.81933	0	1.037	0	0.345667
Glyma.01G027900	Gm01:2914925-2919046|-	--	Pectin lyase-like superfamily protein	2.738	0	0	0.828	1.805	1.97	1.53433	9.363	10.9	11.512	10.5917
Glyma.01G028300	Gm01:2952115-2961247|-	KNAT6,KNAT6L,KNAT6S	KNOTTED1-like homeobox gene 6	1.39677	9.28e-06	7.83e-05	1.544	1.145	1.004	1.231	2.895	4.154	2.938	3.329
Glyma.01G028500	Gm01:3003412-3004139|+	--	--	3.245	0	0	39.442	36.146	12.318	29.302	312.099	265.253	283.478	286.943
Glyma.01G030500	Gm01:3191946-3202996|+	BETA CA2,CA18,CA2	carbonic anhydrase 2	1.756	0	0	10.01	6.95	7.181	8.047	22.534	32.481	30.432	28.4823
Glyma.01G031500	Gm01:3281202-3285472|-	ALDH2B,ALDH2B7	aldehyde dehydrogenase 2B7	-1.531	0	0	96.269	86.073	48.361	76.901	30.007	27.119	26.811	27.979
Glyma.01G031800	Gm01:3328491-3334560|+	KUP6	K+ uptake permease 6	1.17	0	0	9.768	10.27	13.411	11.1497	29.532	25.381	24.653	26.522
Glyma.01G033900	Gm01:3545242-3549489|+	--	nodulin MtN21 /EamA-like transporter family protein	2.971	0	0	0.5	1.061	0.254	0.605	4.264	5.275	5.255	4.93133
Glyma.01G034100	Gm01:3564231-3569679|+	--	Protein kinase superfamily protein	1.33525	5.13e-06	4.59e-05	1.34	2.288	2.864	2.164	6.136	5.182	5.962	5.76
Glyma.01G035100	Gm01:3634293-3639642|+	ATSMO2,SMO2-1	sterol 4-alpha-methyl-oxidase 2-1	-1.528	0	0	22.187	27.695	25.784	25.222	9.095	8.52	9.175	8.93
Glyma.01G035300	Gm01:3669977-3671577|+	--	--	1.13917	0.00476653	0.018803	1.135	3.205	3.706	2.682	6.606	5.925	6.002	6.17767
Glyma.01G036000	Gm01:3762008-3764230|-	UGT74B1	UDP-glucosyl transferase 74B1	-7.25603	2.05e-06	1.98e-05	123.148	139.16	1.447	87.9183	0.757	0.742	0.292	0.597
Glyma.01G036751	Gm01:3887731-3887874|-	--	--	1.839	0	0	99.962	81.906	70.256	84.0413	254.592	370.07	304.357	309.673
Glyma.01G036900	Gm01:3913409-3915026|-	--	Matrixin family protein	-3.48938	0.000238609	0.0014276	74.833	89.407	5.037	56.4257	2.734	5.554	6.284	4.85733
Glyma.01G037500	Gm01:3977874-3979397|+	ARR3	response regulator 3	1.961	0	0	0.875	0.98	0.715	0.856667	3.233	3.215	4.007	3.485
Glyma.01G037800	Gm01:4003044-4004008|+	GLP7	germin-like protein 7	3.048	0	0	1.462	1.49	1.468	1.47333	15.066	11.804	11.427	12.7657
Glyma.01G037900	Gm01:4005753-4007658|-	GATL9,LGT8	glucosyl transferase family 8	1.503	0	0	11.722	16.798	13.957	14.159	32.367	44.488	49.476	42.1103
Glyma.01G038600	Gm01:4121856-4124662|+	--	myb-like transcription factor family protein	1.41595	9.35e-07	9.73e-06	7.878	10.246	7.002	8.37533	16.456	22.45	31.481	23.4623
Glyma.01G038900	Gm01:4174758-4177363|-	CLE26	CLAVATA3/ESR-RELATED 26	1.09686	2.61e-05	0.000199008	13.113	8.868	14.856	12.279	23.106	28.341	30.083	27.1767
Glyma.01G039900	Gm01:4315955-4317916|-	--	Putative membrane lipoprotein	1.31	0	0	2.358	2.561	3.033	2.65067	6.553	7.997	5.972	6.84067
Glyma.01G040300	Gm01:4345132-4350690|+	--	Tetratricopeptide repeat (TPR)-like superfamily protein	1.941	0	0	1.412	2.222	2.743	2.12567	9	8.342	8.479	8.607
Glyma.01G040700	Gm01:4384228-4385405|-	ATH2,ATTRX2,ATTRXH2,TRX2,TRXH2	thioredoxin 2	1.397	0	0	11.15	6.954	7.797	8.63367	20.945	22.93	26.923	23.5993
Glyma.01G041100	Gm01:4395592-4396658|-	ATH2,ATTRX2,ATTRXH2,TRX2,TRXH2	thioredoxin 2	3.736	0	0	0.208	0.318	0.09	0.205333	4.098	1.962	2.682	2.914
Glyma.01G041200	Gm01:4412581-4413990|-	ATH2,ATTRX2,ATTRXH2,TRX2,TRXH2	thioredoxin 2	4.312	0	0	4.767	3.205	1.311	3.09433	47.886	64.207	78.207	63.4333
Glyma.01G041700	Gm01:4520881-4523935|-	ATHB-1,ATHB1,HAT5,HB-1,HD-ZIP-1	homeobox 1	1.015	0	0	22.742	22.635	27.906	24.4277	52.252	51.131	52.462	51.9483
Glyma.01G042100	Gm01:4594684-4601283|+	ATNRT1:2,NRT1:2,NTL1	nitrate transporter 1:2	1.973	0	0	4.66	4.007	3.346	4.00433	15.61	16.33	17.588	16.5093
Glyma.01G044200	Gm01:4863892-4867751|+	ATUTR3,UTR3	UDP-galactose transporter 3	-1.63663	3.38e-07	3.86e-06	60.324	51.818	26.169	46.1037	16.168	14.396	16.078	15.5473
Glyma.01G044300	Gm01:4868980-4876297|-	AtMYB88,MYB88	myb domain protein 88	1.699	0	0	1.303	1.492	1.623	1.47267	5.185	4.998	4.968	5.05033
Glyma.01G045400	Gm01:5132408-5135349|-	ATHVA22C,HVA22C	HVA22 homologue C	1.2385	0.000229435	0.0013799	1.24	1.167	1.156	1.18767	3.684	2.63	2.465	2.92633
Glyma.01G046000	Gm01:5308607-5311757|+	--	Fatty acid/sphingolipid desaturase	-2.1744	0.00110069	0.00539247	26.997	22.879	3.587	17.821	3.568	4.265	4.582	4.13833
Glyma.01G046351	Gm01:5341978-5342148|+	--	--	-2.012	0	0	219.268	373.26	371.019	321.182	96.535	75.113	71.717	81.1217
Glyma.01G046400	Gm01:5344555-5347860|+	ATORC6,ORC6	origin recognition complex protein 6	-2.008	0	0	22.753	41.114	46.328	36.7317	11.529	7.931	9.174	9.54467
Glyma.01G046700	Gm01:5377080-5382210|-	--	S-adenosyl-L-methionine-dependent methyltransferases superfamily protein	-2.12418	0.000401708	0.00225277	49.59	56.071	9.288	38.3163	9.013	9.571	8.71	9.098
Glyma.01G047600	Gm01:5532133-5535140|+	--	--	1.574	0	0	2.435	1.153	2.069	1.88567	5.292	6.062	5.4	5.58467
Glyma.01G048600	Gm01:5657870-5659753|-	--	--	-1.1991	0.000230823	0.00138746	1.487	1.517	1.293	1.43233	0.633	0.614	0.695	0.647333
Glyma.01G049400	Gm01:5752772-5757091|+	CDF3	cycling DOF factor 3	1.572	0	0	1.248	1.679	1.322	1.41633	3.063	4.903	5.309	4.425
Glyma.01G050100	Gm01:5876302-5878515|-	AT-EXP1,ATEXP1,ATEXPA1,ATHEXP ALPHA 1.2,EXP1,EXPA1	expansin A1	1.153	0	0	6.011	5.573	4.995	5.52633	15.177	12.2	10.914	12.7637
Glyma.01G050700	Gm01:6015254-6016029|+	--	Uncharacterised protein family (UPF0497)	3.01619	5.15e-07	5.67e-06	0.573	1.746	0.476	0.931667	8.74	5.712	9.444	7.96533
Glyma.01G050900	Gm01:6017097-6019123|-	PQL1,PQL2	PsbQ-like 2	1.34151	0.000176647	0.00109524	0.7	0.952	1.688	1.11333	2.883	2.709	3.412	3.00133
Glyma.01G053100	Gm01:6608687-6614655|+	AGO7,ZIP	Argonaute family protein	1.78181	0.000257858	0.00153013	0.633	0.992	0.209	0.611333	2.218	2.26	2.1	2.19267
Glyma.01G054000	Gm01:6945017-6946819|-	ATELF5A-1,EIF-5A,EIF5A,ELF5A-1	eukaryotic elongation factor 5A-1	2.397	0	0	23.811	28.022	24.309	25.3807	119.593	144.694	150.323	138.203
Glyma.01G055700	Gm01:7195205-7195559|-	ATBOR4,BOR4	HCO3- transporter family	-3.453	0	0	15.296	54.144	54.516	41.3187	3.491	4.527	5.127	4.38167
Glyma.01G056000	Gm01:7214243-7218077|-	--	Remorin family protein	1.15809	0.000171274	0.00106562	1.669	1.142	0.922	1.24433	2.817	3.367	3.545	3.243
Glyma.01G060300	Gm01:8109754-8114799|+	AFP3	ABI five binding protein 3	4.255	0	0	0.694	1.029	1.018	0.913667	15.519	19.148	20.633	18.4333
Glyma.01G062000	Gm01:8599416-8604724|+	PGL1	6-phosphogluconolactonase 1	1.615	0	0	11.171	13.217	12.37	12.2527	35.872	41.251	40.487	39.2033
Glyma.01G063000	Gm01:8902516-8905822|+	RGP,RGP3	reversibly glycosylated polypeptide 3	-1.535	0	0	114.633	110.534	100.212	108.46	36.331	36.578	44.821	39.2433
Glyma.01G063100	Gm01:8938231-8940966|-	--	S-adenosyl-L-methionine-dependent methyltransferases superfamily protein	1.30007	0.000114373	0.000744448	4.749	3.064	3.516	3.77633	6.07	12.029	10.998	9.699
Glyma.01G063800	Gm01:9204588-9206462|-	--	--	2.29	0	0	0.737	0.859	0.735	0.777	3.478	4.203	4.312	3.99767
Glyma.01G064600	Gm01:9673151-9677237|-	ACR4	ACT domain repeat 4	-1.07809	0.000261967	0.00155103	25.656	24.847	12.462	20.9883	10.576	9.804	10.681	10.3537
Glyma.01G064800	Gm01:9874292-9876668|+	ASHH3,SDG7	histone-lysine N-methyltransferase ASHH3	1.30807	5.41e-05	0.000383136	0.431	0.623	0.815	0.623	1.667	1.347	1.914	1.64267
Glyma.01G067100	Gm01:10901961-10904707|+	--	UDP-Glycosyltransferase superfamily protein	1.485	0	0	5.547	6.307	6.625	6.15967	13.541	18.004	21.062	17.5357
Glyma.01G067600	Gm01:11010484-11013664|-	ATSTP1,STP1	sugar transporter 1	1.11317	7.7e-05	0.000524404	6.457	6.992	8.622	7.357	23.244	14.389	12.59	16.741
Glyma.01G069000	Gm01:11575678-11576571|+	--	--	1.864	0	0	4.578	3.545	5.952	4.69167	16.591	19.014	18.105	17.9033
Glyma.01G069300	Gm01:11696059-11697037|+	ATBZIP42,bZIP42	basic leucine-zipper 42	2.442	0	0	0.455	0.387	0.66	0.500667	2.273	3.002	3.46	2.91167
Glyma.01G070200	Gm01:12000371-12005747|+	--	Peroxidase superfamily protein	2.444	0	0	1.412	0.603	1.853	1.28933	10.275	5.591	6.442	7.436
Glyma.01G070400	Gm01:12550799-12558371|+	--	transferases;folic acid binding	1.168	0	0	8.37	9.982	11.072	9.808	23.77	21.62	24.219	23.203
Glyma.01G074800	Gm01:16686273-16690111|-	--	Uncharacterised conserved protein (UCP012943)	1.803	0	0	0.715	0.81	0.964	0.829667	3.011	3.641	2.486	3.046
Glyma.01G077000	Gm01:18675681-18678035|+	ATEXPB2,ATHEXP BETA 1.4,EXPB2	expansin B2	3.432	0	0	0.178	0.303	0.206	0.229	2.987	2.121	2.826	2.64467
Glyma.01G077100	Gm01:18867267-18869578|-	--	Uncharacterised protein family (UPF0497)	2.081	0	0	6.344	6.126	3.725	5.39833	19.612	26.964	25.014	23.8633
Glyma.01G077700	Gm01:19647051-19649538|+	--	nodulin MtN21 /EamA-like transporter family protein	-1.60283	0.000401836	0.00225325	1.678	4.341	4.856	3.625	1.605	1.109	1.034	1.24933
Glyma.01G078000	Gm01:19868390-19870806|-	PDLP8	plasmodesmata-located protein 8	1.245	0	0	2.291	2.906	2.09	2.429	5.949	5.504	6.58	6.011
Glyma.01G078700	Gm01:20572230-20572716|+	--	--	-2.818	0	0	21.113	16.323	13.183	16.873	2.269	2.677	2.317	2.421
Glyma.01G079250	Gm01:20786374-20795080|+	--	--	-1.14421	0.00918881	0.0326004	1.093	0.601	0.782	0.825333	0.426	0.354	0.379	0.386333
Glyma.01G079900	Gm01:21776339-21778208|+	--	C2H2-like zinc finger protein	2.979	0	0	0.211	0.287	0.123	0.207	1.226	1.883	2.035	1.71467
Glyma.01G081100	Gm01:23368210-23369886|+	--	Integrase-type DNA-binding superfamily protein	-1.06579	0.00193668	0.00876528	24.771	20.305	9.93	18.3353	8.056	9.969	9.52	9.18167
Glyma.01G081600	Gm01:23740434-23745680|+	--	Major facilitator superfamily protein	-1.62528	7.15e-05	0.000491138	10.138	9.522	5.486	8.382	2.49	4.334	1.715	2.84633
Glyma.01G081900	Gm01:23862669-23877688|+	LTA2,PLE2	2-oxoacid dehydrogenases acyltransferase family protein	1.671	0	0	2.075	1.865	2.67	2.20333	8.726	5.979	7.528	7.411
Glyma.01G082000	Gm01:23921120-23925456|-	--	DNA glycosylase superfamily protein	2.166	0	0	0.564	0.733	0.448	0.581667	4.182	2.052	2.012	2.74867
Glyma.01G082600	Gm01:24090043-24091114|+	--	Copper transport protein family	1.60709	2.54e-05	0.000193967	3.965	4.688	3.827	4.16	11.657	12.072	15.353	13.0273
Glyma.01G083300	Gm01:24327454-24333327|-	ENDO 2	endonuclease 2	-1.23663	8.71e-05	0.0005857	53.033	72.674	104.25	76.6523	42.701	34.027	25.366	34.0313
Glyma.01G083700	Gm01:24558585-24563540|+	--	Aluminium activated malate transporter family protein	2.307	0	0	3.517	4.562	5.169	4.416	25.22	23.265	20.518	23.001
Glyma.01G084000	Gm01:24719592-24722945|+	--	PLAC8 family protein	1.28869	0.00041652	0.00232474	11.52	11.265	19.337	14.0407	52.891	31.387	23.985	36.0877
Glyma.01G084200	Gm01:24746384-24753226|-	PAN	bZIP transcription factor family protein	1.61	0	0	1.535	1.686	2.012	1.74433	7.251	5.102	4.482	5.61167
Glyma.01G084800	Gm01:25188470-25192751|-	--	Transmembrane amino acid transporter family protein	1.02104	7.71e-05	0.000525099	3.13	5.427	4.218	4.25833	8.101	8.327	10.774	9.06733
Glyma.01G086900	Gm01:26266784-26268066|-	AOC4	allene oxide cyclase 4	1.136	0	0	18.461	14.834	23.09	18.795	41.914	40.582	47.227	43.241
Glyma.01G087500	Gm01:26490789-26492746|-	EDF1,TEM1	AP2/B3 transcription factor family protein	-3.276	0	0	92.205	82.323	29.498	68.0087	7.168	8.68	6.256	7.368
Glyma.01G088300	Gm01:26864274-26868336|-	--	basic helix-loop-helix (bHLH) DNA-binding superfamily protein	1.39865	4.72e-05	0.000338716	1.769	1.026	2.691	1.82867	5.166	5.065	5.074	5.10167
Glyma.01G089800	Gm01:27228347-27233166|+	--	2-oxoglutarate (2OG) and Fe(II)-dependent oxygenase superfamily protein	1.34263	0.00361312	0.0148919	0.587	0.381	0.465	0.477667	1.801	1.263	0.768	1.27733
Glyma.01G090200	Gm01:27306323-27309103|+	--	Leucine-rich repeat (LRR) family protein	-1.835	0	0	8.562	7.768	9.408	8.57933	3.113	2.265	2.216	2.53133
Glyma.01G090700	Gm01:27457785-27459045|-	--	Protein of unknown function, DUF617	1.81776	6.76e-05	0.00046709	2.163	0.735	1.254	1.384	6.938	3.437	5.035	5.13667
Glyma.01G091100	Gm01:27605417-27611299|+	--	ABC-2 type transporter family protein	3.072	0	0	2.128	3.059	2.277	2.488	17.08	22.569	26.328	21.9923
Glyma.01G092300	Gm01:28002558-28003966|-	--	--	2.219	0	0	1.331	2.117	2.178	1.87533	11.362	6.983	9.209	9.18467
Glyma.01G095700	Gm01:30092337-30096050|-	TET1,TRN2	Tetraspanin family protein	1.98182	7.78e-07	8.24e-06	0.399	0.633	0.386	0.472667	1.697	1.518	2.677	1.964
Glyma.01G096000	Gm01:29612679-29615220|+	--	PLATZ transcription factor family protein	1.055	0	0	123.022	125.546	130.378	126.315	289.867	289.552	245.175	274.865
Glyma.01G096700	Gm01:31962416-31967650|+	--	UDP-Glycosyltransferase superfamily protein	-1.1466	2.58e-05	0.000196796	3.972	4.821	3.584	4.12567	2.057	1.617	2.183	1.95233
Glyma.01G098200	Gm01:33244027-33246872|+	--	--	-2.478	0	0	5.634	4.222	4.122	4.65933	1.302	0.817	0.673	0.930667
Glyma.01G098300	Gm01:33284747-33287211|+	--	--	-3.024	0	0	2.351	2.064	1.215	1.87667	0.125	0.225	0.339	0.229667
Glyma.01G099800	Gm01:33844090-33857338|+	P5CS2	delta 1-pyrroline-5-carboxylate synthase 2	1.702	0	0	8.021	11.59	11.54	10.3837	26.594	38.676	39.086	34.7853
Glyma.01G101100	Gm01:34168722-34170848|+	--	Protein of unknown function (DUF668)	1.24314	3.77e-05	0.000277593	11.628	9.617	5.169	8.80467	21.159	21.552	22.981	21.8973
[truncated: 7,552 more rows]

## Sheet: Table S6
Table S6.DEGs in response to salt stress (77S3_0 vs. 77S3_150) in 77S3-inoculated roots (│log₂FC│> 1, FDR ≤ 0.05).
[truncated: 8,734 more rows]

[truncated: 6 more sheets: Table S7, Table S8, Table S9, Table S10, Table S11, Table S12]
